# Supplementary material for: Secondary structure prediction for RNA sequences including N6-methyladenosine
Source: Nat Commun. 2022 Mar 11;13:1271. doi: 10.1038/s41467-022-28817-4 (PMC8917230; doi:10.1038/s41467-022-28817-4)
Supplement: Supplementary file 5 — Supplementary Software 1 [file 41467_2022_28817_MOESM5_ESM.tar]

Archive with 4 entries (3 files):
- NN_fit
- NN_fit/m6A-fitter.py
- NN_fit/data.txt
- NN_fit/README.txt
