# Supplementary material for: Secondary structure prediction for RNA sequences including N6-methyladenosine
Source: Nat Commun. 2022 Mar 11;13:1271. doi: 10.1038/s41467-022-28817-4 (PMC8917230; doi:10.1038/s41467-022-28817-4)
Supplement: Supplementary file 5 — Supplementary Software 1 [file 41467_2022_28817_MOESM5_ESM.tar › NN_fit/m6A-fitter.py]

import numpy
import sys

import statsmodels.api as sm


#program takes a list of sequences and folding free energy changes on command line in the form
#S1-top-strand-5p-to-3p S1-bottom-strand-3p-to-5p DG1
#S2-top-strand-5p-to-3p S2-bottom-strand-3p-to-5p DG2
#...

#Program outputs the rank of matrix and fit for m6A (character 6) next to WC or GU pairs

#Written by David H. Mathews

#first make a dictonary of WC an GU parameters
#this is the form of top strand 5' to 3', followed by bottom strand 3' to 5'
#add the redundant, "flipped strand NN":
wc = {
	"AAUU": -0.93,
	"AUUA": -1.1,
	"UAAU": -1.33,
	"CUGA": -2.08,
	"CAGU": -2.11,
	"GUCA": -2.24,
	"GACU": -2.35,
	"CGGC": -2.36,
	"GGCC": -3.26,
	"GCCG": -3.42,
	"init": 4.09,
	"AU": 0.45,
	"sym": 0.43,
	"UUAA": -0.93,
	"AGUC": -2.08,
	"UGAC": -2.11,
	"ACUG": -2.24,
	"UCAG": -2.35,
	"CCGG": -3.26,

	#GU params:
	"GUUG": 0.72,
	"GGUU": -0.25,
	"UUGG": -0.25,
	"AGUU": -0.35,
	"UUGA": -0.35,
	"UGAU": -0.39,
	"UAGU": -0.39,
	"UUAG": -0.51,
	"GAUU": -0.51,
	"UGGU": -0.57,
	"AUUG": -0.90,
	"GUUA": -0.90,
	"CGGU": -1.25,
	"UGGC": -1.25,
	"CUGG": -1.77,
	"GGUC": -1.77,
	"GGCU": -1.80,
	"UCGG": -1.80,
	"GUCG": -2.15,
	"GCUG": -2.15


}


#next make the list of m6a parameters
#the program code makes it OK to remove terminal U6 parameters and proceed
m6a = [
	"UA6U",
	"6CUG",
	#"U6",  # I have removed the terminal U6 pair.  It can be restored just by uncommenting this line.
	"UG6C",
	"6UU6",
	"66UU",
	"U66U",
	"UU6A",
	"6AUU",
	"6UUA",
	"6GUC",
	"UC6G",
	"UG6U",
	"UU6G",
	"6GUU",
	"6UUG"
]


#now read the sequences
input_file = open(sys.argv[1])
input_file_contents = input_file.read()

#now process the sequences, make a list of lists

#split each entry into members of a list
temp_entries = input_file_contents.split("\n")

entries = []
#split each of the entries into a list of 3 items
print("Table of input data:")
for entry in temp_entries:
	individual_entry = entry.split(" ")

	print(individual_entry)
	entries.append(individual_entry)


	#do some test on the data
	if (len(individual_entry)!=3):
		print("entry "+individual_entry[1]+" does not have enough information")
		exit()
	if (len(individual_entry[0])!=len(individual_entry[1])):
		print("entry "+individual_entry[1]+" has different length for top and bottom strands")
		exit()


#now build the numpy matrix to check the rank of the matrix

#also calculate the free energy change from standard W-C stacks
fitting_matrix=numpy.zeros([len(entries),len(m6a)],dtype = int)
free_energy_matrix=numpy.zeros([len(entries)],dtype=float)

for index in range(len(entries)):
	#count regular NN params
	for NN_index in range(0,len(m6a)):
		if (m6a[NN_index]=="U6"):
			#this means terminal U6 parameters are included in the fit
			if (entries[index][0][0]=="6"):
				fitting_matrix[index, NN_index] = fitting_matrix[index, NN_index] + 1
			if (entries[index][0][-1]=="6"):
				fitting_matrix[index, NN_index] = fitting_matrix[index, NN_index] + 1
			if (entries[index][1][0] == "6"):
				fitting_matrix[index, NN_index] = fitting_matrix[index, NN_index] + 1
			if (entries[index][1][-1] == "6"):
				fitting_matrix[index, NN_index] = fitting_matrix[index, NN_index] + 1
		else:
			#this is a regular NN stack
			for position in range(0,len(entries[index][0])-1):
				NN=entries[index][0][position:position+2]+entries[index][1][position:position+2]
				NNflip = entries[index][1][position+1] + entries[index][1][position] + entries[index][0][position+1] + entries[index][0][position]
				if NN==m6a[NN_index]:
					fitting_matrix[index,NN_index]=fitting_matrix[index,NN_index]+1
				elif NNflip==m6a[NN_index]:
					fitting_matrix[index, NN_index] = fitting_matrix[index, NN_index] + 1

	#scan across the entry for standard W-C NNs
	free_energy_matrix[index]=float(entries[index][2])-wc["init"]
	#decide if the sequence is self-complementary
	self_complement = True
	for position in range(0,len(entries[index][0])):
		if entries[index][0][position]!=entries[index][1][-position-1]:
			self_complement = False
	if self_complement:
		free_energy_matrix[index]=free_energy_matrix[index]-wc["sym"]

	#decide if there are A-U ends
	if entries[index][0][0]=='A' and entries[index][1][0]=='U':
		free_energy_matrix[index] = free_energy_matrix[index] - wc["AU"]
	elif entries[index][0][0]=='U' and entries[index][1][0]=='A':
		free_energy_matrix[index] = free_energy_matrix[index] - wc["AU"]

	if entries[index][0][-1]=='A' and entries[index][1][-1]=='U':
		free_energy_matrix[index] = free_energy_matrix[index] - wc["AU"]
	elif entries[index][0][-1]=='U' and entries[index][1][-1]=='A':
		free_energy_matrix[index] = free_energy_matrix[index] - wc["AU"]

#-position-1:-position+1
	for position in range(0, len(entries[index][0])-1):
		key=entries[index][0][position:position+2]+entries[index][1][position:position+2]
		free_energy_matrix[index]=free_energy_matrix[index]-wc.get(key,0.0)


print("\n\nThe Fitting matrix:")
print(fitting_matrix)


rank=numpy.linalg.matrix_rank(fitting_matrix)

print("rank of the matrix is ="+str(rank))
if (rank<len(m6a)):
	print("The rank of the matrix is too low!")
elif (rank==len(m6a)):
	print ("The matrix rank is adequate")

print("\n\nThe known y's:")
print(free_energy_matrix)

#now perform the linear fit:
#fitting_matrix provides the coefficient matrix
#
p, res, rank, s =numpy.linalg.lstsq(fitting_matrix, free_energy_matrix,rcond=None)

print("\n\nparameter solutions:")
print (p)
print("residuals:")
print (res)
#print ("rank")
#print(rank)


#calculate standard errors, see: http://kitchingroup.cheme.cmu.edu/blog/category/linear-regression/
n = len(free_energy_matrix)
k = len(p)

sigma2 = numpy.sum((free_energy_matrix - numpy.dot(fitting_matrix, p))**2) / (n - k)  # RMSE

C = sigma2 * numpy.linalg.inv(numpy.dot(fitting_matrix.T, fitting_matrix)) # covariance matrix
se = numpy.sqrt(numpy.diag(C))


print("standard errors:")
print(se)


#another different regression approach
results = sm.OLS(free_energy_matrix, fitting_matrix).fit()

# Inspect the results
print(results.summary())

#finish with a decent report of parameters, values and errors:

print("\n\nReport of parameters, including standard errors:")
for NN_index in range(0,len(m6a)):
	print(m6a[NN_index]+" "+str(p[NN_index])+" +/- "+str(se[NN_index]))


#Make also a table to show the fit values and the quality of the fit
row_count = 0
print("\n\nTable of residuals, listed per experiment:\n")
print("sequence\t\t\|t\texperimental free energy (just P/Z stacks)|\tfit free energy|\tresidual\n")
for row in fitting_matrix:

	#calculate the estimated free energy
	column_count=0
	free_energy=0
	for column in row:
		free_energy+=column*p[column_count]
		column_count+=1


	print(str(entries[row_count])+" "+str(free_energy_matrix[row_count])+" "+str(free_energy)+" "+str(free_energy_matrix[row_count]-free_energy)+"\n")
	row_count+=1


#finish with a report of occurences of each parameter:
print("\n\nOccurences of each parameter in fitting set:")
for NN_index in range(0,len(m6a)):
	uses = 0
	for index in range(len(entries)):
		uses+=fitting_matrix[index,NN_index]
	print(m6a[NN_index][0:2]+"\n"+m6a[NN_index][2:]+" "+str(uses))
