# Supplementary material for: Secondary structure prediction for RNA sequences including N6-methyladenosine
Source: Nat Commun. 2022 Mar 11;13:1271. doi: 10.1038/s41467-022-28817-4 (PMC8917230; doi:10.1038/s41467-022-28817-4)
Supplement: Supplementary file 5 — Supplementary Software 1 [file 41467_2022_28817_MOESM5_ESM.tar › NN_fit/data.txt]

UAC6UGUA AUGU6CAU -4.41
U6CAUGUA AUGUAC6U -4.67
UACAUGU6 6UGUACAU -6.2
6CUGUC6 UGACAGU -7.83
GUC6CUG CAGUGAC -8.01
66GGAGG UUCCUCC -9.8
6UACGUAU UAUGCAU6 -6.3
AG6UAUCU UCUAU6GA -5.85
AGUU6ACU UCA6UUGA -3.69
AGUU66CU UC66UUGA -0.76
ACUUA6GU UG6AUUCA -5.32
6ACUAGUU UUGAUCA6 -7.26
ACUU6AGU UGA6UUCA -4.28
GGUU6ACC CCA6UUGG -6.64
G66CGUUC CUUGC66G -5.22
CCUGU6GG GG6UGUCC -4.96
G6GAGCUUUC CUUUCGAG6G -7.25
C6GUCGAUUG GUUAGCUG6C -7.35
CGGUGC6UCG GCU6CGUGGC -10.65
U6CCGGUG GUGGCC6U -8.66
G6CGCGUU UUGCGC6G -8.58
G6GGAUCUUC CUUCUAGG6G -8.18
GUCUAG6U U6GAUCUG -6.22
ACU6UAGU UGAU6UCA -5.98
6UCUAG6U U6GAUCU6 -5.06
GA6CGUUC CUUGC6AG -7.64
GUUCG6AC CA6GCUUG -6.80
G6ACGUUC CUUGCA6G -7.89
UUCCGGA6 6AGGCCUU -10.69
AUCUAG6U U6GAUCUA -6.44
CUGG6UUCAG GACUU6GGUC -8.49
GAG6GCUUUC CUUUCG6GAG -7.37
