# Supplementary material for: Secondary structure prediction for RNA sequences including N6-methyladenosine
Source: Nat Commun. 2022 Mar 11;13:1271. doi: 10.1038/s41467-022-28817-4 (PMC8917230; doi:10.1038/s41467-022-28817-4)
Supplement: Supplementary file 5 — Supplementary Software 1 [file 41467_2022_28817_MOESM5_ESM.tar › NN_fit/README.txt]

This contains the nearest neighbor fitting code and data to accompany:
"Secondary Structure Prediction for RNA Sequences Including N6-methyladenosine"

The fitting code is in Python 3, and can be invoked with:
python3 m6A-fitter.py

data.txt contains the optical melting data needed for the fit.

The code depends on numpy and statsmodels, which can be installed with pip.
I used numpy 1.18.1 and statamodels 0.11.1 .
 
