# Supplementary material for: Secondary structure prediction for RNA sequences including N6-methyladenosine
Source: Nat Commun. 2022 Mar 11;13:1271. doi: 10.1038/s41467-022-28817-4 (PMC8917230; doi:10.1038/s41467-022-28817-4)
Supplement: Supplementary file 6 — Supplementary Software 2 [file 41467_2022_28817_MOESM6_ESM.zip]

Archive with 21 entries (21 files):
- m6A_data_tables/m6A.coaxial.dg
- m6A_data_tables/m6A.coaxstack.dg
- m6A_data_tables/m6A.dangle.dg
- m6A_data_tables/m6A.hexaloop.dg
- m6A_data_tables/m6A.int11.dg
- m6A_data_tables/m6A.int21.dg
- m6A_data_tables/m6A.int22.dg
- m6A_data_tables/m6A.loop.dg
- m6A_data_tables/m6A.miscloop.dg
- m6A_data_tables/m6A.specification.dat
- m6A_data_tables/m6A.stack.dg
- m6A_data_tables/m6A.tloop.dg
- m6A_data_tables/m6A.triloop.dg
- m6A_data_tables/m6A.tstack.dg
- m6A_data_tables/m6A.tstackcoax.dg
- m6A_data_tables/m6A.tstackh.dg
- m6A_data_tables/m6A.tstacki.dg
- m6A_data_tables/m6A.tstacki1n.dg
- m6A_data_tables/m6A.tstacki23.dg
- m6A_data_tables/m6A.tstackm.dg
- m6A_data_tables/README.txt
