# Supplementary material for: Secondary structure prediction for RNA sequences including N6-methyladenosine
Source: Nat Commun. 2022 Mar 11;13:1271. doi: 10.1038/s41467-022-28817-4 (PMC8917230; doi:10.1038/s41467-022-28817-4)
Supplement: Supplementary file 6 — Supplementary Software 2 [file 41467_2022_28817_MOESM6_ESM.zip › m6A_data_tables/m6A.dangle.dg]

#These are stabilities for dangling ends, both 5' and 3'

#		5' --> 3'   
#		   AX 
#		   A
#		3' <-- 5'   
#		    X->          
#  	---------------------------- 
#  	A	C	G	U  
#  	----------------------------
#  	.	.	.	.


#		5' --> 3'
		    AX
		    U
#		3' <-- 5'
#		    X 
# 	---------------------------- 
	A	C	G	U	M   
# 	----------------------------  
	-0.8	-0.5	-0.8	-0.6	-1.2


#		5' --> 3'
		    MX
		    U
#		3' <-- 5'
#		    X 
# 	---------------------------- 
	A	C	G	U	M    
# 	----------------------------  
	-0.8	-0.5	-0.8	-0.6	-1.2


#		5' --> 3'
		    CX
		    G
#		3' <-- 5'
#		    X 
# 	---------------------------- 
	A	C	G	U	M    
# 	----------------------------  
	-1.7	-0.8	-1.7	-1.2	-2.1


#		5' --> 3'
		    GX
		    C
#		3' <-- 5'
#		    X 
# 	---------------------------- 
	A	C	G	U	M   
# 	----------------------------  
	-1.1	-0.4	-1.3	-0.6	-1.6


#		5' --> 3'
		    GX
		    U
#		3' <-- 5'
#		    X 
# 	---------------------------- 
	A	C	G	U	M    
# 	----------------------------  
	-0.8	-0.5	-0.8	-0.6	-1.2


#		5' --> 3'
		    UX
		    A
#		3' <-- 5'
#		    X 
# 	---------------------------- 
	A	C	G	U	M    
# 	----------------------------  
	-0.7	-0.1	-0.7	-0.1	-0.4


#		5' --> 3'
		    UX
		    M
#		3' <-- 5'
#		    X 
# 	---------------------------- 
	A	C	G	U	M    
# 	----------------------------  
	-0.7	-0.1	-0.7	-0.1	-1.1


#		5' --> 3'
		    UX
		    G
#		3' <-- 5'
#		    X 
# 	---------------------------- 
	A	C	G	U	M   
# 	----------------------------  
	-0.7	-0.1	-0.7	-0.1	-1.1


#		5' --> 3'
		    A
		    UX
#		3' <-- 5'
#		    X 
# 	---------------------------- 
	A	C	G	U	M    
# 	----------------------------  
	-0.3	-0.1	-0.2	-0.2	-0.7


#		5' --> 3'
		    M
		    UX
#		3' <-- 5'
#		    X 
# 	---------------------------- 
	A	C	G	U	M    
# 	----------------------------  
	-0.3	-0.1	-0.2	-0.2	-0.7


#		5' --> 3'
		    C
		    GX
#		3' <-- 5'
#		    X 
# 	---------------------------- 
	A	C	G	U	M    
# 	----------------------------  
	-0.2	-0.3	-0.0	-0.0	-0.6


#		5' --> 3'
		    G
		    CX
#		3' <-- 5'
#		    X 
# 	---------------------------- 
	A	C	G	U	M   
# 	----------------------------  
	-0.5	-0.3	-0.2	-0.1	-0.9


#		5' --> 3'
		    G
		    UX
#		3' <-- 5'
#		    X 
# 	---------------------------- 
	A	C	G	U	M    
# 	----------------------------  
	-0.3	-0.1	-0.2	-0.2	-0.7


#		5' --> 3'
		    U
		    AX
#		3' <-- 5'
#		    X 
# 	---------------------------- 
	A	C	G	U	M    
# 	----------------------------  
	-0.3	-0.3	-0.4	-0.2	-1.0


#		5' --> 3'
		    U
		    MX
#		3' <-- 5'
#		    X 
# 	---------------------------- 
	A	C	G	U	M    
# 	----------------------------  
	-0.3	-0.3	-0.4	-0.2	-0.7


#		5' --> 3'
		    U
		    GX
#		3' <-- 5'
#		    X 
# 	---------------------------- 
	A	C	G	U	    
# 	----------------------------  
	-0.3	-0.3	-0.4	-0.2	-0.7
