# Supplementary material for: Secondary structure prediction for RNA sequences including N6-methyladenosine
Source: Nat Commun. 2022 Mar 11;13:1271. doi: 10.1038/s41467-022-28817-4 (PMC8917230; doi:10.1038/s41467-022-28817-4)
Supplement: Supplementary file 6 — Supplementary Software 2 [file 41467_2022_28817_MOESM6_ESM.zip › m6A_data_tables/m6A.hexaloop.dg]

# Seq    Energy
# -------------
 ACAGUGCU	2.9
 ACAGUGAU	3.6
 ACAGUGUU	1.8
 ACAGUACU	2.8
