# Supplementary material for: Secondary structure prediction for RNA sequences including N6-methyladenosine
Source: Nat Commun. 2022 Mar 11;13:1271. doi: 10.1038/s41467-022-28817-4 (PMC8917230; doi:10.1038/s41467-022-28817-4)
Supplement: Supplementary file 6 — Supplementary Software 2 [file 41467_2022_28817_MOESM6_ESM.zip › m6A_data_tables/m6A.int21.dg]

#		5' --> 3'
		    X
		   A  A
		   U  U
		    YM
#		3' <-- 5'
#		    Y 
# 	----------------------------
	M	A	C	G	U
# 	----------------------------
M	3.7	3.7	3.7	3.7	3.7
A	3.7	3.7	3.7	3.7	3.7
C	3.7	3.7	3.7	3.7	3.7
G	2.6	2.6	2.6	2.6	2.6
U	3.7	3.7	3.7	3.7	3.0


#		5' --> 3'
		    X
		   A  A
		   U  U
		    YA
#		3' <-- 5'
#		    Y 
# 	----------------------------
	M	A	C	G	U
# 	----------------------------
M	3.7	3.7	3.7	3.7	3.7
A	3.7	3.7	3.7	3.7	3.7
C	3.7	3.7	3.7	3.7	3.7
G	2.6	2.6	2.6	2.6	2.6
U	3.7	3.7	3.7	3.7	3.0


#		5' --> 3'
		    X
		   A  A
		   U  U
		    YC
#		3' <-- 5'
#		    Y 
# 	----------------------------
	M	A	C	G	U
# 	----------------------------
M	3.7	3.7	3.7	3.7	3.7
A	3.7	3.7	3.7	3.7	3.7
C	3.7	3.7	3.7	3.7	3.7
G	2.6	2.6	3.7	2.6	3.7
U	3.7	3.7	3.7	3.7	3.0


#		5' --> 3'
		    X
		   A  A
		   U  U
		    YG
#		3' <-- 5'
#		    Y 
# 	----------------------------
	M	A	C	G	U
# 	----------------------------
M	2.6	2.6	2.6	2.6	2.6
A	2.6	2.6	2.6	2.6	2.6
C	3.7	3.7	3.7	3.7	3.7
G	2.6	2.6	2.6	2.6	2.6
U	3.7	3.7	3.7	3.7	3.0


#		5' --> 3'
		    X
		   A  A
		   U  U
		    YU
#		3' <-- 5'
#		    Y 
# 	----------------------------
	M	A	C	G	U
# 	----------------------------
M	3.7	3.7	3.7	3.7	3.7
A	3.7	3.7	3.7	3.7	3.7
C	3.7	3.7	3.7	3.7	3.7
G	2.6	2.6	3.7	2.6	3.7
U	3.0	3.0	3.0	3.0	3.0


#		5' --> 3'
		    X
		   A  M
		   U  U
		    YM
#		3' <-- 5'
#		    Y 
# 	----------------------------
	M	A	C	G	U
# 	----------------------------
M	3.0	3.0	3.0	3.0	3.0
A	3.0	3.0	3.0	3.0	3.0
C	3.0	3.0	3.0	3.0	3.0
G	1.9	1.9	1.9	1.9	1.9
U	3.0	3.0	3.0	3.0	2.3


#		5' --> 3'
		    X
		   A  M
		   U  U
		    YA
#		3' <-- 5'
#		    Y 
# 	----------------------------
	M	A	C	G	U
# 	----------------------------
M	3.0	3.0	3.0	3.0	3.0
A	3.0	3.0	3.0	3.0	3.0
C	3.0	3.0	3.0	3.0	3.0
G	1.9	1.9	1.9	1.9	1.9
U	3.0	3.0	3.0	3.0	2.3


#		5' --> 3'
		    X
		   A  M
		   U  U
		    YC
#		3' <-- 5'
#		    Y 
# 	----------------------------
	M	A	C	G	U
# 	----------------------------
M	3.0	3.0	3.0	3.0	3.0
A	3.0	3.0	3.0	3.0	3.0
C	3.0	3.0	3.0	3.0	3.0
G	1.9	1.9	3.0	1.9	3.0
U	3.0	3.0	3.0	3.0	2.3


#		5' --> 3'
		    X
		   A  M
		   U  U
		    YG
#		3' <-- 5'
#		    Y 
# 	----------------------------
	M	A	C	G	U
# 	----------------------------
M	1.9	1.9	1.9	1.9	1.9
A	1.9	1.9	1.9	1.9	1.9
C	3.0	3.0	3.0	3.0	3.0
G	1.9	1.9	1.9	1.9	1.9
U	3.0	3.0	3.0	3.0	2.3


#		5' --> 3'
		    X
		   A  M
		   U  U
		    YU
#		3' <-- 5'
#		    Y 
# 	----------------------------
	M	A	C	G	U
# 	----------------------------
M	3.0	3.0	3.0	3.0	3.0
A	3.0	3.0	3.0	3.0	3.0
C	3.0	3.0	3.0	3.0	3.0
G	1.9	1.9	3.0	1.9	3.0
U	2.3	2.3	2.3	2.3	2.3


#		5' --> 3'
		    X
		   A  C
		   U  G
		    YM
#		3' <-- 5'
#		    Y 
# 	----------------------------
	M	A	C	G	U
# 	----------------------------
M	3.0	3.0	3.0	3.0	3.0
A	3.0	3.0	3.0	3.0	3.0
C	3.0	3.0	3.0	3.0	3.0
G	1.9	1.9	3.0	1.9	3.0
U	3.0	3.0	3.0	3.0	2.2


#		5' --> 3'
		    X
		   A  C
		   U  G
		    YA
#		3' <-- 5'
#		    Y 
# 	----------------------------
	M	A	C	G	U
# 	----------------------------
M	3.0	3.0	3.0	3.0	3.0
A	3.0	3.0	3.0	3.0	3.0
C	3.0	3.0	3.0	3.0	3.0
G	1.9	1.9	3.0	1.9	3.0
U	3.0	3.0	3.0	3.0	2.2


#		5' --> 3'
		    X
		   A  C
		   U  G
		    YC
#		3' <-- 5'
#		    Y 
# 	----------------------------
	M	A	C	G	U
# 	----------------------------
M	3.0	3.0	3.0	3.0	3.0
A	3.0	3.0	3.0	3.0	3.0
C	3.0	3.0	3.0	3.0	3.0
G	1.9	1.9	3.0	1.9	3.0
U	3.0	3.0	3.0	3.0	2.2


#		5' --> 3'
		    X
		   A  C
		   U  G
		    YG
#		3' <-- 5'
#		    Y 
# 	----------------------------
	M	A	C	G	U
# 	----------------------------
M	1.9	1.9	1.9	1.9	1.9
A	1.9	1.9	1.9	1.9	1.9
C	3.0	3.0	3.0	3.0	3.0
G	1.9	1.9	1.9	1.9	1.9
U	3.0	3.0	3.0	3.0	2.2


#		5' --> 3'
		    X
		   A  C
		   U  G
		    YU
#		3' <-- 5'
#		    Y 
# 	----------------------------
	M	A	C	G	U
# 	----------------------------
M	3.0	3.0	3.0	3.0	3.0
A	3.0	3.0	3.0	3.0	3.0
C	3.0	3.0	3.0	3.0	3.0
G	1.9	1.9	3.0	1.9	3.0
U	2.2	2.2	2.2	2.2	2.2


#		5' --> 3'
		    X
		   A  G
		   U  C
		    YM
#		3' <-- 5'
#		    Y 
# 	----------------------------
	M	A	C	G	U
# 	----------------------------
M	3.0	3.0	3.0	3.0	3.0
A	3.0	3.0	3.0	3.0	3.0
C	3.0	3.0	3.0	3.0	3.0
G	1.9	1.9	1.9	1.9	1.9
U	3.0	3.0	3.0	3.0	2.2


#		5' --> 3'
		    X
		   A  G
		   U  C
		    YA
#		3' <-- 5'
#		    Y 
# 	----------------------------
	M	A	C	G	U
# 	----------------------------
M	3.0	3.0	3.0	3.0	3.0
A	3.0	3.0	3.0	3.0	3.0
C	3.0	3.0	3.0	3.0	3.0
G	1.9	1.9	1.9	1.9	1.9
U	3.0	3.0	3.0	3.0	2.2


#		5' --> 3'
		    X
		   A  G
		   U  C
		    YC
#		3' <-- 5'
#		    Y 
# 	----------------------------
	M	A	C	G	U
# 	----------------------------
M	3.0	3.0	3.0	3.0	3.0
A	3.0	3.0	3.0	3.0	3.0
C	3.0	3.0	3.0	3.0	3.0
G	1.9	1.9	3.0	1.9	3.0
U	3.0	3.0	3.0	3.0	2.2


#		5' --> 3'
		    X
		   A  G
		   U  C
		    YG
#		3' <-- 5'
#		    Y 
# 	----------------------------
	M	A	C	G	U
# 	----------------------------
M	1.9	1.9	1.9	1.9	1.9
A	1.9	1.9	1.9	1.9	1.9
C	3.0	3.0	3.0	3.0	3.0
G	1.9	1.9	1.9	1.9	1.9
U	3.0	3.0	3.0	3.0	2.2


#		5' --> 3'
		    X
		   A  G
		   U  C
		    YU
#		3' <-- 5'
#		    Y 
# 	----------------------------
	M	A	C	G	U
# 	----------------------------
M	3.0	3.0	3.0	3.0	3.0
A	3.0	3.0	3.0	3.0	3.0
C	3.0	3.0	3.0	3.0	3.0
G	1.9	1.9	3.0	1.9	3.0
U	2.2	2.2	2.2	2.2	2.2


#		5' --> 3'
		    X
		   A  U
		   U  A
		    YM
#		3' <-- 5'
#		    Y 
# 	----------------------------
	M	A	C	G	U
# 	----------------------------
M	3.7	3.7	3.7	3.7	3.7
A	3.7	3.7	3.7	3.7	3.7
C	3.7	3.7	3.7	3.7	3.7
G	2.6	2.6	3.7	2.6	3.7
U	3.7	3.7	3.7	3.7	3.0


#		5' --> 3'
		    X
		   A  U
		   U  A
		    YA
#		3' <-- 5'
#		    Y 
# 	----------------------------
	M	A	C	G	U
# 	----------------------------
M	3.7	3.7	3.7	3.7	3.7
A	3.7	3.7	3.7	3.7	3.7
C	3.7	3.7	3.7	3.7	3.7
G	2.6	2.6	3.7	2.6	3.7
U	3.7	3.7	3.7	3.7	3.0


#		5' --> 3'
		    X
		   A  U
		   U  A
		    YC
#		3' <-- 5'
#		    Y 
# 	----------------------------
	M	A	C	G	U
# 	----------------------------
M	3.7	3.7	3.7	3.7	3.7
A	3.7	3.7	3.7	3.7	3.7
C	3.7	3.7	3.7	3.7	3.7
G	2.6	2.6	3.7	2.6	3.7
U	3.7	3.7	3.7	3.7	3.0


#		5' --> 3'
		    X
		   A  U
		   U  A
		    YG
#		3' <-- 5'
#		    Y 
# 	----------------------------
	M	A	C	G	U
# 	----------------------------
M	2.6	2.6	2.6	2.6	2.6
A	2.6	2.6	2.6	2.6	2.6
C	3.7	3.7	3.7	3.7	3.7
G	2.6	2.6	2.6	2.6	2.6
U	3.7	3.7	3.7	3.7	3.0


#		5' --> 3'
		    X
		   A  U
		   U  A
		    YU
#		3' <-- 5'
#		    Y 
# 	----------------------------
	M	A	C	G	U
# 	----------------------------
M	3.7	3.7	3.7	3.7	3.7
A	3.7	3.7	3.7	3.7	3.7
C	3.7	3.7	3.7	3.7	3.7
G	2.6	2.6	3.7	2.6	3.7
U	3.0	3.0	3.0	3.0	3.0


#		5' --> 3'
		    X
		   A  U
		   U  M
		    YM
#		3' <-- 5'
#		    Y 
# 	----------------------------
	M	A	C	G	U
# 	----------------------------
M	3.0	3.0	3.0	3.0	3.0
A	3.0	3.0	3.0	3.0	3.0
C	3.0	3.0	3.0	3.0	3.0
G	1.9	1.9	3.0	1.9	3.0
U	3.0	3.0	3.0	3.0	2.3


#		5' --> 3'
		    X
		   A  U
		   U  M
		    YA
#		3' <-- 5'
#		    Y 
# 	----------------------------
	M	A	C	G	U
# 	----------------------------
M	3.0	3.0	3.0	3.0	3.0
A	3.0	3.0	3.0	3.0	3.0
C	3.0	3.0	3.0	3.0	3.0
G	1.9	1.9	3.0	1.9	3.0
U	3.0	3.0	3.0	3.0	2.3


#		5' --> 3'
		    X
		   A  U
		   U  M
		    YC
#		3' <-- 5'
#		    Y 
# 	----------------------------
	M	A	C	G	U
# 	----------------------------
M	3.0	3.0	3.0	3.0	3.0
A	3.0	3.0	3.0	3.0	3.0
C	3.0	3.0	3.0	3.0	3.0
G	1.9	1.9	3.0	1.9	3.0
U	3.0	3.0	3.0	3.0	2.3


#		5' --> 3'
		    X
		   A  U
		   U  M
		    YG
#		3' <-- 5'
#		    Y 
# 	----------------------------
	M	A	C	G	U
# 	----------------------------
M	1.9	1.9	1.9	1.9	1.9
A	1.9	1.9	1.9	1.9	1.9
C	3.0	3.0	3.0	3.0	3.0
G	1.9	1.9	1.9	1.9	1.9
U	3.0	3.0	3.0	3.0	2.3


#		5' --> 3'
		    X
		   A  U
		   U  M
		    YU
#		3' <-- 5'
#		    Y 
# 	----------------------------
	M	A	C	G	U
# 	----------------------------
M	3.0	3.0	3.0	3.0	3.0
A	3.0	3.0	3.0	3.0	3.0
C	3.0	3.0	3.0	3.0	3.0
G	1.9	1.9	3.0	1.9	3.0
U	2.3	2.3	2.3	2.3	2.3


#		5' --> 3'
		    X
		   A  G
		   U  U
		    YM
#		3' <-- 5'
#		    Y 
# 	----------------------------
	M	A	C	G	U
# 	----------------------------
M	3.2	3.2	3.2	3.2	3.2
A	3.2	3.2	3.2	3.2	3.2
C	3.2	3.2	3.2	3.2	3.2
G	2.1	2.1	2.1	2.1	2.1
U	3.2	3.2	3.2	3.2	2.5


#		5' --> 3'
		    X
		   A  G
		   U  U
		    YA
#		3' <-- 5'
#		    Y 
# 	----------------------------
	M	A	C	G	U
# 	----------------------------
M	3.2	3.2	3.2	3.2	3.2
A	3.2	3.2	3.2	3.2	3.2
C	3.2	3.2	3.2	3.2	3.2
G	2.1	2.1	2.1	2.1	2.1
U	3.2	3.2	3.2	3.2	2.5


#		5' --> 3'
		    X
		   A  G
		   U  U
		    YC
#		3' <-- 5'
#		    Y 
# 	----------------------------
	M	A	C	G	U
# 	----------------------------
M	3.2	3.2	3.2	3.2	3.2
A	3.2	3.2	3.2	3.2	3.2
C	3.2	3.2	3.2	3.2	3.2
G	2.1	2.1	3.2	2.1	3.2
U	3.2	3.2	3.2	3.2	2.5


#		5' --> 3'
		    X
		   A  G
		   U  U
		    YG
#		3' <-- 5'
#		    Y 
# 	----------------------------
	M	A	C	G	U
# 	----------------------------
M	2.1	2.1	2.1	2.1	2.1
A	2.1	2.1	2.1	2.1	2.1
C	3.2	3.2	3.2	3.2	3.2
G	2.1	2.1	2.1	2.1	2.1
U	3.2	3.2	3.2	3.2	2.5


#		5' --> 3'
		    X
		   A  G
		   U  U
		    YU
#		3' <-- 5'
#		    Y 
# 	----------------------------
	M	A	C	G	U
# 	----------------------------
M	3.2	3.2	3.2	3.2	3.2
A	3.2	3.2	3.2	3.2	3.2
C	3.2	3.2	3.2	3.2	3.2
G	2.1	2.1	3.2	2.1	3.2
U	2.5	2.5	2.5	2.5	2.5


#		5' --> 3'
		    X
		   A  U
		   U  G
		    YM
#		3' <-- 5'
#		    Y 
# 	----------------------------
	M	A	C	G	U
# 	----------------------------
M	3.2	3.2	3.2	3.2	3.2
A	3.2	3.2	3.2	3.2	3.2
C	3.2	3.2	3.2	3.2	3.2
G	2.1	2.1	3.2	2.1	3.2
U	3.2	3.2	3.2	3.2	2.5


#		5' --> 3'
		    X
		   A  U
		   U  G
		    YA
#		3' <-- 5'
#		    Y 
# 	----------------------------
	M	A	C	G	U
# 	----------------------------
M	3.2	3.2	3.2	3.2	3.2
A	3.2	3.2	3.2	3.2	3.2
C	3.2	3.2	3.2	3.2	3.2
G	2.1	2.1	3.2	2.1	3.2
U	3.2	3.2	3.2	3.2	2.5


#		5' --> 3'
		    X
		   A  U
		   U  G
		    YC
#		3' <-- 5'
#		    Y 
# 	----------------------------
	M	A	C	G	U
# 	----------------------------
M	3.2	3.2	3.2	3.2	3.2
A	3.2	3.2	3.2	3.2	3.2
C	3.2	3.2	3.2	3.2	3.2
G	2.1	2.1	3.2	2.1	3.2
U	3.2	3.2	3.2	3.2	2.5


#		5' --> 3'
		    X
		   A  U
		   U  G
		    YG
#		3' <-- 5'
#		    Y 
# 	----------------------------
	M	A	C	G	U
# 	----------------------------
M	2.1	2.1	2.1	2.1	2.1
A	2.1	2.1	2.1	2.1	2.1
C	3.2	3.2	3.2	3.2	3.2
G	2.1	2.1	2.1	2.1	2.1
U	3.2	3.2	3.2	3.2	2.5


#		5' --> 3'
		    X
		   A  U
		   U  G
		    YU
#		3' <-- 5'
#		    Y 
# 	----------------------------
	M	A	C	G	U
# 	----------------------------
M	3.2	3.2	3.2	3.2	3.2
A	3.2	3.2	3.2	3.2	3.2
C	3.2	3.2	3.2	3.2	3.2
G	2.1	2.1	3.2	2.1	3.2
U	2.5	2.5	2.5	2.5	2.5


#		5' --> 3'
		    X
		   M  A
		   U  U
		    YM
#		3' <-- 5'
#		    Y 
# 	----------------------------
	M	A	C	G	U
# 	----------------------------
M	3.0	3.0	3.0	3.0	3.0
A	3.0	3.0	3.0	3.0	3.0
C	3.0	3.0	3.0	3.0	3.0
G	1.9	1.9	1.9	1.9	1.9
U	3.0	3.0	3.0	3.0	2.3


#		5' --> 3'
		    X
		   M  A
		   U  U
		    YA
#		3' <-- 5'
#		    Y 
# 	----------------------------
	M	A	C	G	U
# 	----------------------------
M	3.0	3.0	3.0	3.0	3.0
A	3.0	3.0	3.0	3.0	3.0
C	3.0	3.0	3.0	3.0	3.0
G	1.9	1.9	1.9	1.9	1.9
U	3.0	3.0	3.0	3.0	2.3


#		5' --> 3'
		    X
		   M  A
		   U  U
		    YC
#		3' <-- 5'
#		    Y 
# 	----------------------------
	M	A	C	G	U
# 	----------------------------
M	3.0	3.0	3.0	3.0	3.0
A	3.0	3.0	3.0	3.0	3.0
C	3.0	3.0	3.0	3.0	3.0
G	1.9	1.9	3.0	1.9	3.0
U	3.0	3.0	3.0	3.0	2.3


#		5' --> 3'
		    X
		   M  A
		   U  U
		    YG
#		3' <-- 5'
#		    Y 
# 	----------------------------
	M	A	C	G	U
# 	----------------------------
M	1.9	1.9	1.9	1.9	1.9
A	1.9	1.9	1.9	1.9	1.9
C	3.0	3.0	3.0	3.0	3.0
G	1.9	1.9	1.9	1.9	1.9
U	3.0	3.0	3.0	3.0	2.3


#		5' --> 3'
		    X
		   M  A
		   U  U
		    YU
#		3' <-- 5'
#		    Y 
# 	----------------------------
	M	A	C	G	U
# 	----------------------------
M	3.0	3.0	3.0	3.0	3.0
A	3.0	3.0	3.0	3.0	3.0
C	3.0	3.0	3.0	3.0	3.0
G	1.9	1.9	3.0	1.9	3.0
U	2.3	2.3	2.3	2.3	2.3


#		5' --> 3'
		    X
		   M  M
		   U  U
		    YM
#		3' <-- 5'
#		    Y 
# 	----------------------------
	M	A	C	G	U
# 	----------------------------
M	2.3	2.3	2.3	2.3	2.3
A	2.3	2.3	2.3	2.3	2.3
C	2.3	2.3	2.3	2.3	2.3
G	1.2	1.2	1.2	1.2	1.2
U	2.3	2.3	2.3	2.3	1.6


#		5' --> 3'
		    X
		   M  M
		   U  U
		    YA
#		3' <-- 5'
#		    Y 
# 	----------------------------
	M	A	C	G	U
# 	----------------------------
M	2.3	2.3	2.3	2.3	2.3
A	2.3	2.3	2.3	2.3	2.3
C	2.3	2.3	2.3	2.3	2.3
G	1.2	1.2	1.2	1.2	1.2
U	2.3	2.3	2.3	2.3	1.6


#		5' --> 3'
		    X
		   M  M
		   U  U
		    YC
#		3' <-- 5'
#		    Y 
# 	----------------------------
	M	A	C	G	U
# 	----------------------------
M	2.3	2.3	2.3	2.3	2.3
A	2.3	2.3	2.3	2.3	2.3
C	2.3	2.3	2.3	2.3	2.3
G	1.2	1.2	2.3	1.2	2.3
U	2.3	2.3	2.3	2.3	1.6


#		5' --> 3'
		    X
		   M  M
		   U  U
		    YG
#		3' <-- 5'
#		    Y 
# 	----------------------------
	M	A	C	G	U
# 	----------------------------
M	1.2	1.2	1.2	1.2	1.2
A	1.2	1.2	1.2	1.2	1.2
C	2.3	2.3	2.3	2.3	2.3
G	1.2	1.2	1.2	1.2	1.2
U	2.3	2.3	2.3	2.3	1.6


#		5' --> 3'
		    X
		   M  M
		   U  U
		    YU
#		3' <-- 5'
#		    Y 
# 	----------------------------
	M	A	C	G	U
# 	----------------------------
M	2.3	2.3	2.3	2.3	2.3
A	2.3	2.3	2.3	2.3	2.3
C	2.3	2.3	2.3	2.3	2.3
G	1.2	1.2	2.3	1.2	2.3
U	1.6	1.6	1.6	1.6	1.6


#		5' --> 3'
		    X
		   M  C
		   U  G
		    YM
#		3' <-- 5'
#		    Y 
# 	----------------------------
	M	A	C	G	U
# 	----------------------------
M	2.3	2.3	2.3	2.3	2.3
A	2.3	2.3	2.3	2.3	2.3
C	2.3	2.3	2.3	2.3	2.3
G	1.2	1.2	2.3	1.2	2.3
U	2.3	2.3	2.3	2.3	1.5


#		5' --> 3'
		    X
		   M  C
		   U  G
		    YA
#		3' <-- 5'
#		    Y 
# 	----------------------------
	M	A	C	G	U
# 	----------------------------
M	2.3	2.3	2.3	2.3	2.3
A	2.3	2.3	2.3	2.3	2.3
C	2.3	2.3	2.3	2.3	2.3
G	1.2	1.2	2.3	1.2	2.3
U	2.3	2.3	2.3	2.3	1.5


#		5' --> 3'
		    X
		   M  C
		   U  G
		    YC
#		3' <-- 5'
#		    Y 
# 	----------------------------
	M	A	C	G	U
# 	----------------------------
M	2.3	2.3	2.3	2.3	2.3
A	2.3	2.3	2.3	2.3	2.3
C	2.3	2.3	2.3	2.3	2.3
G	1.2	1.2	2.3	1.2	2.3
U	2.3	2.3	2.3	2.3	1.5


#		5' --> 3'
		    X
		   M  C
		   U  G
		    YG
#		3' <-- 5'
#		    Y 
# 	----------------------------
	M	A	C	G	U
# 	----------------------------
M	1.2	1.2	1.2	1.2	1.2
A	1.2	1.2	1.2	1.2	1.2
C	2.3	2.3	2.3	2.3	2.3
G	1.2	1.2	1.2	1.2	1.2
U	2.3	2.3	2.3	2.3	1.5


#		5' --> 3'
		    X
		   M  C
		   U  G
		    YU
#		3' <-- 5'
#		    Y 
# 	----------------------------
	M	A	C	G	U
# 	----------------------------
M	2.3	2.3	2.3	2.3	2.3
A	2.3	2.3	2.3	2.3	2.3
C	2.3	2.3	2.3	2.3	2.3
G	1.2	1.2	2.3	1.2	2.3
U	1.5	1.5	1.5	1.5	1.5


#		5' --> 3'
		    X
		   M  G
		   U  C
		    YM
#		3' <-- 5'
#		    Y 
# 	----------------------------
	M	A	C	G	U
# 	----------------------------
M	2.3	2.3	2.3	2.3	2.3
A	2.3	2.3	2.3	2.3	2.3
C	2.3	2.3	2.3	2.3	2.3
G	1.2	1.2	1.2	1.2	1.2
U	2.3	2.3	2.3	2.3	1.5


#		5' --> 3'
		    X
		   M  G
		   U  C
		    YA
#		3' <-- 5'
#		    Y 
# 	----------------------------
	M	A	C	G	U
# 	----------------------------
M	2.3	2.3	2.3	2.3	2.3
A	2.3	2.3	2.3	2.3	2.3
C	2.3	2.3	2.3	2.3	2.3
G	1.2	1.2	1.2	1.2	1.2
U	2.3	2.3	2.3	2.3	1.5


#		5' --> 3'
		    X
		   M  G
		   U  C
		    YC
#		3' <-- 5'
#		    Y 
# 	----------------------------
	M	A	C	G	U
# 	----------------------------
M	2.3	2.3	2.3	2.3	2.3
A	2.3	2.3	2.3	2.3	2.3
C	2.3	2.3	2.3	2.3	2.3
G	1.2	1.2	2.3	1.2	2.3
U	2.3	2.3	2.3	2.3	1.5


#		5' --> 3'
		    X
		   M  G
		   U  C
		    YG
#		3' <-- 5'
#		    Y 
# 	----------------------------
	M	A	C	G	U
# 	----------------------------
M	1.2	1.2	1.2	1.2	1.2
A	1.2	1.2	1.2	1.2	1.2
C	2.3	2.3	2.3	2.3	2.3
G	1.2	1.2	1.2	1.2	1.2
U	2.3	2.3	2.3	2.3	1.5


#		5' --> 3'
		    X
		   M  G
		   U  C
		    YU
#		3' <-- 5'
#		    Y 
# 	----------------------------
	M	A	C	G	U
# 	----------------------------
M	2.3	2.3	2.3	2.3	2.3
A	2.3	2.3	2.3	2.3	2.3
C	2.3	2.3	2.3	2.3	2.3
G	1.2	1.2	2.3	1.2	2.3
U	1.5	1.5	1.5	1.5	1.5


#		5' --> 3'
		    X
		   M  U
		   U  A
		    YM
#		3' <-- 5'
#		    Y 
# 	----------------------------
	M	A	C	G	U
# 	----------------------------
M	3.0	3.0	3.0	3.0	3.0
A	3.0	3.0	3.0	3.0	3.0
C	3.0	3.0	3.0	3.0	3.0
G	1.9	1.9	3.0	1.9	3.0
U	3.0	3.0	3.0	3.0	2.3


#		5' --> 3'
		    X
		   M  U
		   U  A
		    YA
#		3' <-- 5'
#		    Y 
# 	----------------------------
	M	A	C	G	U
# 	----------------------------
M	3.0	3.0	3.0	3.0	3.0
A	3.0	3.0	3.0	3.0	3.0
C	3.0	3.0	3.0	3.0	3.0
G	1.9	1.9	3.0	1.9	3.0
U	3.0	3.0	3.0	3.0	2.3


#		5' --> 3'
		    X
		   M  U
		   U  A
		    YC
#		3' <-- 5'
#		    Y 
# 	----------------------------
	M	A	C	G	U
# 	----------------------------
M	3.0	3.0	3.0	3.0	3.0
A	3.0	3.0	3.0	3.0	3.0
C	3.0	3.0	3.0	3.0	3.0
G	1.9	1.9	3.0	1.9	3.0
U	3.0	3.0	3.0	3.0	2.3


#		5' --> 3'
		    X
		   M  U
		   U  A
		    YG
#		3' <-- 5'
#		    Y 
# 	----------------------------
	M	A	C	G	U
# 	----------------------------
M	1.9	1.9	1.9	1.9	1.9
A	1.9	1.9	1.9	1.9	1.9
C	3.0	3.0	3.0	3.0	3.0
G	1.9	1.9	1.9	1.9	1.9
U	3.0	3.0	3.0	3.0	2.3


#		5' --> 3'
		    X
		   M  U
		   U  A
		    YU
#		3' <-- 5'
#		    Y 
# 	----------------------------
	M	A	C	G	U
# 	----------------------------
M	3.0	3.0	3.0	3.0	3.0
A	3.0	3.0	3.0	3.0	3.0
C	3.0	3.0	3.0	3.0	3.0
G	1.9	1.9	3.0	1.9	3.0
U	2.3	2.3	2.3	2.3	2.3


#		5' --> 3'
		    X
		   M  U
		   U  M
		    YM
#		3' <-- 5'
#		    Y 
# 	----------------------------
	M	A	C	G	U
# 	----------------------------
M	2.3	2.3	2.3	2.3	2.3
A	2.3	2.3	2.3	2.3	2.3
C	2.3	2.3	2.3	2.3	2.3
G	1.2	1.2	2.3	1.2	2.3
U	2.3	2.3	2.3	2.3	1.6


#		5' --> 3'
		    X
		   M  U
		   U  M
		    YA
#		3' <-- 5'
#		    Y 
# 	----------------------------
	M	A	C	G	U
# 	----------------------------
M	2.3	2.3	2.3	2.3	2.3
A	2.3	2.3	2.3	2.3	2.3
C	2.3	2.3	2.3	2.3	2.3
G	1.2	1.2	2.3	1.2	2.3
U	2.3	2.3	2.3	2.3	1.6


#		5' --> 3'
		    X
		   M  U
		   U  M
		    YC
#		3' <-- 5'
#		    Y 
# 	----------------------------
	M	A	C	G	U
# 	----------------------------
M	2.3	2.3	2.3	2.3	2.3
A	2.3	2.3	2.3	2.3	2.3
C	2.3	2.3	2.3	2.3	2.3
G	1.2	1.2	2.3	1.2	2.3
U	2.3	2.3	2.3	2.3	1.6


#		5' --> 3'
		    X
		   M  U
		   U  M
		    YG
#		3' <-- 5'
#		    Y 
# 	----------------------------
	M	A	C	G	U
# 	----------------------------
M	1.2	1.2	1.2	1.2	1.2
A	1.2	1.2	1.2	1.2	1.2
C	2.3	2.3	2.3	2.3	2.3
G	1.2	1.2	1.2	1.2	1.2
U	2.3	2.3	2.3	2.3	1.6


#		5' --> 3'
		    X
		   M  U
		   U  M
		    YU
#		3' <-- 5'
#		    Y 
# 	----------------------------
	M	A	C	G	U
# 	----------------------------
M	2.3	2.3	2.3	2.3	2.3
A	2.3	2.3	2.3	2.3	2.3
C	2.3	2.3	2.3	2.3	2.3
G	1.2	1.2	2.3	1.2	2.3
U	1.6	1.6	1.6	1.6	1.6


#		5' --> 3'
		    X
		   M  G
		   U  U
		    YM
#		3' <-- 5'
#		    Y 
# 	----------------------------
	M	A	C	G	U
# 	----------------------------
M	2.5	2.5	2.5	2.5	2.5
A	2.5	2.5	2.5	2.5	2.5
C	2.5	2.5	2.5	2.5	2.5
G	1.4	1.4	1.4	1.4	1.4
U	2.5	2.5	2.5	2.5	1.8


#		5' --> 3'
		    X
		   M  G
		   U  U
		    YA
#		3' <-- 5'
#		    Y 
# 	----------------------------
	M	A	C	G	U
# 	----------------------------
M	2.5	2.5	2.5	2.5	2.5
A	2.5	2.5	2.5	2.5	2.5
C	2.5	2.5	2.5	2.5	2.5
G	1.4	1.4	1.4	1.4	1.4
U	2.5	2.5	2.5	2.5	1.8


#		5' --> 3'
		    X
		   M  G
		   U  U
		    YC
#		3' <-- 5'
#		    Y 
# 	----------------------------
	M	A	C	G	U
# 	----------------------------
M	2.5	2.5	2.5	2.5	2.5
A	2.5	2.5	2.5	2.5	2.5
C	2.5	2.5	2.5	2.5	2.5
G	1.4	1.4	2.5	1.4	2.5
U	2.5	2.5	2.5	2.5	1.8


#		5' --> 3'
		    X
		   M  G
		   U  U
		    YG
#		3' <-- 5'
#		    Y 
# 	----------------------------
	M	A	C	G	U
# 	----------------------------
M	1.4	1.4	1.4	1.4	1.4
A	1.4	1.4	1.4	1.4	1.4
C	2.5	2.5	2.5	2.5	2.5
G	1.4	1.4	1.4	1.4	1.4
U	2.5	2.5	2.5	2.5	1.8


#		5' --> 3'
		    X
		   M  G
		   U  U
		    YU
#		3' <-- 5'
#		    Y 
# 	----------------------------
	M	A	C	G	U
# 	----------------------------
M	2.5	2.5	2.5	2.5	2.5
A	2.5	2.5	2.5	2.5	2.5
C	2.5	2.5	2.5	2.5	2.5
G	1.4	1.4	2.5	1.4	2.5
U	1.8	1.8	1.8	1.8	1.8


#		5' --> 3'
		    X
		   M  U
		   U  G
		    YM
#		3' <-- 5'
#		    Y 
# 	----------------------------
	M	A	C	G	U
# 	----------------------------
M	2.5	2.5	2.5	2.5	2.5
A	2.5	2.5	2.5	2.5	2.5
C	2.5	2.5	2.5	2.5	2.5
G	1.4	1.4	2.5	1.4	2.5
U	2.5	2.5	2.5	2.5	1.8


#		5' --> 3'
		    X
		   M  U
		   U  G
		    YA
#		3' <-- 5'
#		    Y 
# 	----------------------------
	M	A	C	G	U
# 	----------------------------
M	2.5	2.5	2.5	2.5	2.5
A	2.5	2.5	2.5	2.5	2.5
C	2.5	2.5	2.5	2.5	2.5
G	1.4	1.4	2.5	1.4	2.5
U	2.5	2.5	2.5	2.5	1.8


#		5' --> 3'
		    X
		   M  U
		   U  G
		    YC
#		3' <-- 5'
#		    Y 
# 	----------------------------
	M	A	C	G	U
# 	----------------------------
M	2.5	2.5	2.5	2.5	2.5
A	2.5	2.5	2.5	2.5	2.5
C	2.5	2.5	2.5	2.5	2.5
G	1.4	1.4	2.5	1.4	2.5
U	2.5	2.5	2.5	2.5	1.8


#		5' --> 3'
		    X
		   M  U
		   U  G
		    YG
#		3' <-- 5'
#		    Y 
# 	----------------------------
	M	A	C	G	U
# 	----------------------------
M	1.4	1.4	1.4	1.4	1.4
A	1.4	1.4	1.4	1.4	1.4
C	2.5	2.5	2.5	2.5	2.5
G	1.4	1.4	1.4	1.4	1.4
U	2.5	2.5	2.5	2.5	1.8


#		5' --> 3'
		    X
		   M  U
		   U  G
		    YU
#		3' <-- 5'
#		    Y 
# 	----------------------------
	M	A	C	G	U
# 	----------------------------
M	2.5	2.5	2.5	2.5	2.5
A	2.5	2.5	2.5	2.5	2.5
C	2.5	2.5	2.5	2.5	2.5
G	1.4	1.4	2.5	1.4	2.5
U	1.8	1.8	1.8	1.8	1.8


#		5' --> 3'
		    X
		   C  A
		   G  U
		    YM
#		3' <-- 5'
#		    Y 
# 	----------------------------
	M	A	C	G	U
# 	----------------------------
M	3.0	3.0	3.0	1.9	3.0
A	3.0	3.0	3.0	1.9	3.0
C	3.0	3.0	3.0	3.0	3.0
G	1.9	1.9	1.9	1.9	1.9
U	3.0	3.0	3.0	3.0	2.2


#		5' --> 3'
		    X
		   C  A
		   G  U
		    YA
#		3' <-- 5'
#		    Y 
# 	----------------------------
	M	A	C	G	U
# 	----------------------------
M	3.0	3.0	3.0	1.9	3.0
A	3.0	3.0	3.0	1.9	3.0
C	3.0	3.0	3.0	3.0	3.0
G	1.9	1.9	1.9	1.9	1.9
U	3.0	3.0	3.0	3.0	2.2


#		5' --> 3'
		    X
		   C  A
		   G  U
		    YC
#		3' <-- 5'
#		    Y 
# 	----------------------------
	M	A	C	G	U
# 	----------------------------
M	3.0	3.0	3.0	1.9	3.0
A	3.0	3.0	3.0	1.9	3.0
C	3.0	3.0	3.0	3.0	3.0
G	1.9	1.9	3.0	1.9	3.0
U	3.0	3.0	3.0	3.0	2.2


#		5' --> 3'
		    X
		   C  A
		   G  U
		    YG
#		3' <-- 5'
#		    Y 
# 	----------------------------
	M	A	C	G	U
# 	----------------------------
M	1.9	1.9	1.9	1.9	1.9
A	1.9	1.9	1.9	1.9	1.9
C	3.0	3.0	3.0	3.0	3.0
G	1.9	1.9	1.9	1.9	1.9
U	3.0	3.0	3.0	3.0	2.2


#		5' --> 3'
		    X
		   C  A
		   G  U
		    YU
#		3' <-- 5'
#		    Y 
# 	----------------------------
	M	A	C	G	U
# 	----------------------------
M	3.0	3.0	3.0	1.9	3.0
A	3.0	3.0	3.0	1.9	3.0
C	3.0	3.0	3.0	3.0	3.0
G	1.9	1.9	3.0	1.9	3.0
U	2.2	2.2	2.2	2.2	2.2


#		5' --> 3'
		    X
		   C  M
		   G  U
		    YM
#		3' <-- 5'
#		    Y 
# 	----------------------------
	M	A	C	G	U
# 	----------------------------
M	2.3	2.3	2.3	1.2	2.3
A	2.3	2.3	2.3	1.2	2.3
C	2.3	2.3	2.3	2.3	2.3
G	1.2	1.2	1.2	1.2	1.2
U	2.3	2.3	2.3	2.3	1.5


#		5' --> 3'
		    X
		   C  M
		   G  U
		    YA
#		3' <-- 5'
#		    Y 
# 	----------------------------
	M	A	C	G	U
# 	----------------------------
M	2.3	2.3	2.3	1.2	2.3
A	2.3	2.3	2.3	1.2	2.3
C	2.3	2.3	2.3	2.3	2.3
G	1.2	1.2	1.2	1.2	1.2
U	2.3	2.3	2.3	2.3	1.5


#		5' --> 3'
		    X
		   C  M
		   G  U
		    YC
#		3' <-- 5'
#		    Y 
# 	----------------------------
	M	A	C	G	U
# 	----------------------------
M	2.3	2.3	2.3	1.2	2.3
A	2.3	2.3	2.3	1.2	2.3
C	2.3	2.3	2.3	2.3	2.3
G	1.2	1.2	2.3	1.2	2.3
U	2.3	2.3	2.3	2.3	1.5


#		5' --> 3'
		    X
		   C  M
		   G  U
		    YG
#		3' <-- 5'
#		    Y 
# 	----------------------------
	M	A	C	G	U
# 	----------------------------
M	1.2	1.2	1.2	1.2	1.2
A	1.2	1.2	1.2	1.2	1.2
C	2.3	2.3	2.3	2.3	2.3
G	1.2	1.2	1.2	1.2	1.2
U	2.3	2.3	2.3	2.3	1.5


#		5' --> 3'
		    X
		   C  M
		   G  U
		    YU
#		3' <-- 5'
#		    Y 
# 	----------------------------
	M	A	C	G	U
# 	----------------------------
M	2.3	2.3	2.3	1.2	2.3
A	2.3	2.3	2.3	1.2	2.3
C	2.3	2.3	2.3	2.3	2.3
G	1.2	1.2	2.3	1.2	2.3
U	1.5	1.5	1.5	1.5	1.5


#		5' --> 3'
		    X
		   C  C
		   G  G
		    YM
#		3' <-- 5'
#		    Y 
# 	----------------------------
	M	A	C	G	U
# 	----------------------------
M	2.5	2.5	2.3	1.1	2.3
A	2.5	2.5	2.3	1.1	2.3
C	2.3	2.3	2.3	2.3	2.3
G	1.7	1.7	2.3	0.8	2.3
U	2.3	2.3	2.3	2.3	1.5


#		5' --> 3'
		    X
		   C  C
		   G  G
		    YA
#		3' <-- 5'
#		    Y 
# 	----------------------------
	M	A	C	G	U
# 	----------------------------
M	2.5	2.5	2.3	1.1	2.3
A	2.5	2.5	2.3	1.1	2.3
C	2.3	2.3	2.3	2.3	2.3
G	1.7	1.7	2.3	0.8	2.3
U	2.3	2.3	2.3	2.3	1.5


#		5' --> 3'
		    X
		   C  C
		   G  G
		    YC
#		3' <-- 5'
#		    Y 
# 	----------------------------
	M	A	C	G	U
# 	----------------------------
M	2.3	2.3	1.7	1.1	2.3
A	2.3	2.3	1.7	1.1	2.3
C	2.3	2.3	2.5	2.3	2.3
G	1.1	1.1	2.3	1.1	2.3
U	2.3	2.3	2.2	2.3	1.5


#		5' --> 3'
		    X
		   C  C
		   G  G
		    YG
#		3' <-- 5'
#		    Y 
# 	----------------------------
	M	A	C	G	U
# 	----------------------------
M	0.8	0.8	1.1	1.1	1.1
A	0.8	0.8	1.1	1.1	1.1
C	2.3	2.3	2.3	2.3	2.3
G	1.2	1.2	1.1	1.1	1.1
U	2.3	2.3	2.3	2.3	1.5


#		5' --> 3'
		    X
		   C  C
		   G  G
		    YU
#		3' <-- 5'
#		    Y 
# 	----------------------------
	M	A	C	G	U
# 	----------------------------
M	2.3	2.3	2.3	1.1	2.3
A	2.3	2.3	2.3	1.1	2.3
C	2.5	2.5	2.3	2.3	2.3
G	1.1	1.1	2.3	1.1	2.3
U	1.5	1.5	1.7	1.5	1.4


#		5' --> 3'
		    X
		   C  G
		   G  C
		    YM
#		3' <-- 5'
#		    Y 
# 	----------------------------
	M	A	C	G	U
# 	----------------------------
M	2.3	2.3	2.3	1.1	2.3
A	2.3	2.3	2.3	1.1	2.3
C	2.3	2.3	2.3	2.3	2.3
G	1.1	1.1	1.1	1.1	1.1
U	2.3	2.3	2.3	2.3	1.5


#		5' --> 3'
		    X
		   C  G
		   G  C
		    YA
#		3' <-- 5'
#		    Y 
# 	----------------------------
	M	A	C	G	U
# 	----------------------------
M	2.3	2.3	2.3	1.1	2.3
A	2.3	2.3	2.3	1.1	2.3
C	2.3	2.3	2.3	2.3	2.3
G	1.1	1.1	1.1	1.1	1.1
U	2.3	2.3	2.3	2.3	1.5


#		5' --> 3'
		    X
		   C  G
		   G  C
		    YC
#		3' <-- 5'
#		    Y 
# 	----------------------------
	M	A	C	G	U
# 	----------------------------
M	2.3	2.3	2.3	1.1	2.3
A	2.3	2.3	2.3	1.1	2.3
C	2.3	2.3	2.3	2.3	2.3
G	1.1	1.1	2.3	1.1	2.3
U	2.3	2.3	2.3	2.3	1.5


#		5' --> 3'
		    X
		   C  G
		   G  C
		    YG
#		3' <-- 5'
#		    Y 
# 	----------------------------
	M	A	C	G	U
# 	----------------------------
M	1.1	1.1	1.1	1.1	1.1
A	1.1	1.1	1.1	1.1	1.1
C	2.3	2.3	2.3	2.3	2.3
G	1.1	1.1	1.1	1.1	1.1
U	2.3	2.3	2.3	2.3	1.5


#		5' --> 3'
		    X
		   C  G
		   G  C
		    YU
#		3' <-- 5'
#		    Y 
# 	----------------------------
	M	A	C	G	U
# 	----------------------------
M	2.3	2.3	2.3	1.1	2.3
A	2.3	2.3	2.3	1.1	2.3
C	2.3	2.3	2.3	2.3	2.3
G	1.1	1.1	2.3	1.1	2.3
U	1.5	1.5	1.5	1.5	1.5


#		5' --> 3'
		    X
		   C  U
		   G  A
		    YM
#		3' <-- 5'
#		    Y 
# 	----------------------------
	M	A	C	G	U
# 	----------------------------
M	3.0	3.0	3.0	1.9	3.0
A	3.0	3.0	3.0	1.9	3.0
C	3.0	3.0	3.0	3.0	3.0
G	1.9	1.9	3.0	1.9	3.0
U	3.0	3.0	3.0	3.0	2.2


#		5' --> 3'
		    X
		   C  U
		   G  A
		    YA
#		3' <-- 5'
#		    Y 
# 	----------------------------
	M	A	C	G	U
# 	----------------------------
M	3.0	3.0	3.0	1.9	3.0
A	3.0	3.0	3.0	1.9	3.0
C	3.0	3.0	3.0	3.0	3.0
G	1.9	1.9	3.0	1.9	3.0
U	3.0	3.0	3.0	3.0	2.2


#		5' --> 3'
		    X
		   C  U
		   G  A
		    YC
#		3' <-- 5'
#		    Y 
# 	----------------------------
	M	A	C	G	U
# 	----------------------------
M	3.0	3.0	3.0	1.9	3.0
A	3.0	3.0	3.0	1.9	3.0
C	3.0	3.0	3.0	3.0	3.0
G	1.9	1.9	3.0	1.9	3.0
U	3.0	3.0	3.0	3.0	2.2


#		5' --> 3'
		    X
		   C  U
		   G  A
		    YG
#		3' <-- 5'
#		    Y 
# 	----------------------------
	M	A	C	G	U
# 	----------------------------
M	1.9	1.9	1.9	1.9	1.9
A	1.9	1.9	1.9	1.9	1.9
C	3.0	3.0	3.0	3.0	3.0
G	1.9	1.9	1.9	1.9	1.9
U	3.0	3.0	3.0	3.0	2.2


#		5' --> 3'
		    X
		   C  U
		   G  A
		    YU
#		3' <-- 5'
#		    Y 
# 	----------------------------
	M	A	C	G	U
# 	----------------------------
M	3.0	3.0	3.0	1.9	3.0
A	3.0	3.0	3.0	1.9	3.0
C	3.0	3.0	3.0	3.0	3.0
G	1.9	1.9	3.0	1.9	3.0
U	2.2	2.2	2.2	2.2	2.2


#		5' --> 3'
		    X
		   C  U
		   G  M
		    YM
#		3' <-- 5'
#		    Y 
# 	----------------------------
	M	A	C	G	U
# 	----------------------------
M	2.3	2.3	2.3	1.2	2.3
A	2.3	2.3	2.3	1.2	2.3
C	2.3	2.3	2.3	2.3	2.3
G	1.2	1.2	2.3	1.2	2.3
U	2.3	2.3	2.3	2.3	1.5


#		5' --> 3'
		    X
		   C  U
		   G  M
		    YA
#		3' <-- 5'
#		    Y 
# 	----------------------------
	M	A	C	G	U
# 	----------------------------
M	2.3	2.3	2.3	1.2	2.3
A	2.3	2.3	2.3	1.2	2.3
C	2.3	2.3	2.3	2.3	2.3
G	1.2	1.2	2.3	1.2	2.3
U	2.3	2.3	2.3	2.3	1.5


#		5' --> 3'
		    X
		   C  U
		   G  M
		    YC
#		3' <-- 5'
#		    Y 
# 	----------------------------
	M	A	C	G	U
# 	----------------------------
M	2.3	2.3	2.3	1.2	2.3
A	2.3	2.3	2.3	1.2	2.3
C	2.3	2.3	2.3	2.3	2.3
G	1.2	1.2	2.3	1.2	2.3
U	2.3	2.3	2.3	2.3	1.5


#		5' --> 3'
		    X
		   C  U
		   G  M
		    YG
#		3' <-- 5'
#		    Y 
# 	----------------------------
	M	A	C	G	U
# 	----------------------------
M	1.2	1.2	1.2	1.2	1.2
A	1.2	1.2	1.2	1.2	1.2
C	2.3	2.3	2.3	2.3	2.3
G	1.2	1.2	1.2	1.2	1.2
U	2.3	2.3	2.3	2.3	1.5


#		5' --> 3'
		    X
		   C  U
		   G  M
		    YU
#		3' <-- 5'
#		    Y 
# 	----------------------------
	M	A	C	G	U
# 	----------------------------
M	2.3	2.3	2.3	1.2	2.3
A	2.3	2.3	2.3	1.2	2.3
C	2.3	2.3	2.3	2.3	2.3
G	1.2	1.2	2.3	1.2	2.3
U	1.5	1.5	1.5	1.5	1.5


#		5' --> 3'
		    X
		   C  G
		   G  U
		    YM
#		3' <-- 5'
#		    Y 
# 	----------------------------
	M	A	C	G	U
# 	----------------------------
M	2.5	2.5	2.5	1.4	2.5
A	2.5	2.5	2.5	1.4	2.5
C	2.5	2.5	2.5	2.5	2.5
G	1.4	1.4	1.4	1.4	1.4
U	2.5	2.5	2.5	2.5	1.7


#		5' --> 3'
		    X
		   C  G
		   G  U
		    YA
#		3' <-- 5'
#		    Y 
# 	----------------------------
	M	A	C	G	U
# 	----------------------------
M	2.5	2.5	2.5	1.4	2.5
A	2.5	2.5	2.5	1.4	2.5
C	2.5	2.5	2.5	2.5	2.5
G	1.4	1.4	1.4	1.4	1.4
U	2.5	2.5	2.5	2.5	1.7


#		5' --> 3'
		    X
		   C  G
		   G  U
		    YC
#		3' <-- 5'
#		    Y 
# 	----------------------------
	M	A	C	G	U
# 	----------------------------
M	2.5	2.5	2.5	1.4	2.5
A	2.5	2.5	2.5	1.4	2.5
C	2.5	2.5	2.5	2.5	2.5
G	1.4	1.4	2.5	1.4	2.5
U	2.5	2.5	2.5	2.5	1.7


#		5' --> 3'
		    X
		   C  G
		   G  U
		    YG
#		3' <-- 5'
#		    Y 
# 	----------------------------
	M	A	C	G	U
# 	----------------------------
M	1.4	1.4	1.4	1.4	1.4
A	1.4	1.4	1.4	1.4	1.4
C	2.5	2.5	2.5	2.5	2.5
G	1.4	1.4	1.4	1.4	1.4
U	2.5	2.5	2.5	2.5	1.7


#		5' --> 3'
		    X
		   C  G
		   G  U
		    YU
#		3' <-- 5'
#		    Y 
# 	----------------------------
	M	A	C	G	U
# 	----------------------------
M	2.5	2.5	2.5	1.4	2.5
A	2.5	2.5	2.5	1.4	2.5
C	2.5	2.5	2.5	2.5	2.5
G	1.4	1.4	2.5	1.4	2.5
U	1.7	1.7	1.7	1.7	1.7


#		5' --> 3'
		    X
		   C  U
		   G  G
		    YM
#		3' <-- 5'
#		    Y 
# 	----------------------------
	M	A	C	G	U
# 	----------------------------
M	2.5	2.5	2.5	1.4	2.5
A	2.5	2.5	2.5	1.4	2.5
C	2.5	2.5	2.5	2.5	2.5
G	1.4	1.4	2.5	1.4	2.5
U	2.5	2.5	2.5	2.5	1.7


#		5' --> 3'
		    X
		   C  U
		   G  G
		    YA
#		3' <-- 5'
#		    Y 
# 	----------------------------
	M	A	C	G	U
# 	----------------------------
M	2.5	2.5	2.5	1.4	2.5
A	2.5	2.5	2.5	1.4	2.5
C	2.5	2.5	2.5	2.5	2.5
G	1.4	1.4	2.5	1.4	2.5
U	2.5	2.5	2.5	2.5	1.7


#		5' --> 3'
		    X
		   C  U
		   G  G
		    YC
#		3' <-- 5'
#		    Y 
# 	----------------------------
	M	A	C	G	U
# 	----------------------------
M	2.5	2.5	2.5	1.4	2.5
A	2.5	2.5	2.5	1.4	2.5
C	2.5	2.5	2.5	2.5	2.5
G	1.4	1.4	2.5	1.4	2.5
U	2.5	2.5	2.5	2.5	1.7


#		5' --> 3'
		    X
		   C  U
		   G  G
		    YG
#		3' <-- 5'
#		    Y 
# 	----------------------------
	M	A	C	G	U
# 	----------------------------
M	1.4	1.4	1.4	1.4	1.4
A	1.4	1.4	1.4	1.4	1.4
C	2.5	2.5	2.5	2.5	2.5
G	1.4	1.4	1.4	1.4	1.4
U	2.5	2.5	2.5	2.5	1.7


#		5' --> 3'
		    X
		   C  U
		   G  G
		    YU
#		3' <-- 5'
#		    Y 
# 	----------------------------
	M	A	C	G	U
# 	----------------------------
M	2.5	2.5	2.5	1.4	2.5
A	2.5	2.5	2.5	1.4	2.5
C	2.5	2.5	2.5	2.5	2.5
G	1.4	1.4	2.5	1.4	2.5
U	1.7	1.7	1.7	1.7	1.7


#		5' --> 3'
		    X
		   G  A
		   C  U
		    YM
#		3' <-- 5'
#		    Y 
# 	----------------------------
	M	A	C	G	U
# 	----------------------------
M	3.0	3.0	3.0	3.0	3.0
A	3.0	3.0	3.0	3.0	3.0
C	3.0	3.0	3.0	3.0	3.0
G	1.9	1.9	1.9	1.9	1.9
U	3.0	3.0	3.0	3.0	2.2


#		5' --> 3'
		    X
		   G  A
		   C  U
		    YA
#		3' <-- 5'
#		    Y 
# 	----------------------------
	M	A	C	G	U
# 	----------------------------
M	3.0	3.0	3.0	3.0	3.0
A	3.0	3.0	3.0	3.0	3.0
C	3.0	3.0	3.0	3.0	3.0
G	1.9	1.9	1.9	1.9	1.9
U	3.0	3.0	3.0	3.0	2.2


#		5' --> 3'
		    X
		   G  A
		   C  U
		    YC
#		3' <-- 5'
#		    Y 
# 	----------------------------
	M	A	C	G	U
# 	----------------------------
M	3.0	3.0	3.0	3.0	3.0
A	3.0	3.0	3.0	3.0	3.0
C	3.0	3.0	3.0	3.0	3.0
G	1.9	1.9	3.0	1.9	3.0
U	3.0	3.0	3.0	3.0	2.2


#		5' --> 3'
		    X
		   G  A
		   C  U
		    YG
#		3' <-- 5'
#		    Y 
# 	----------------------------
	M	A	C	G	U
# 	----------------------------
M	1.9	1.9	1.9	1.9	1.9
A	1.9	1.9	1.9	1.9	1.9
C	3.0	3.0	3.0	3.0	3.0
G	1.9	1.9	1.9	1.9	1.9
U	3.0	3.0	3.0	3.0	2.2


#		5' --> 3'
		    X
		   G  A
		   C  U
		    YU
#		3' <-- 5'
#		    Y 
# 	----------------------------
	M	A	C	G	U
# 	----------------------------
M	3.0	3.0	3.0	3.0	3.0
A	3.0	3.0	3.0	3.0	3.0
C	3.0	3.0	3.0	3.0	3.0
G	1.9	1.9	3.0	1.9	3.0
U	2.2	2.2	2.2	2.2	2.2


#		5' --> 3'
		    X
		   G  M
		   C  U
		    YM
#		3' <-- 5'
#		    Y 
# 	----------------------------
	M	A	C	G	U
# 	----------------------------
M	2.3	2.3	2.3	2.3	2.3
A	2.3	2.3	2.3	2.3	2.3
C	2.3	2.3	2.3	2.3	2.3
G	1.2	1.2	1.2	1.2	1.2
U	2.3	2.3	2.3	2.3	1.5


#		5' --> 3'
		    X
		   G  M
		   C  U
		    YA
#		3' <-- 5'
#		    Y 
# 	----------------------------
	M	A	C	G	U
# 	----------------------------
M	2.3	2.3	2.3	2.3	2.3
A	2.3	2.3	2.3	2.3	2.3
C	2.3	2.3	2.3	2.3	2.3
G	1.2	1.2	1.2	1.2	1.2
U	2.3	2.3	2.3	2.3	1.5


#		5' --> 3'
		    X
		   G  M
		   C  U
		    YC
#		3' <-- 5'
#		    Y 
# 	----------------------------
	M	A	C	G	U
# 	----------------------------
M	2.3	2.3	2.3	2.3	2.3
A	2.3	2.3	2.3	2.3	2.3
C	2.3	2.3	2.3	2.3	2.3
G	1.2	1.2	2.3	1.2	2.3
U	2.3	2.3	2.3	2.3	1.5


#		5' --> 3'
		    X
		   G  M
		   C  U
		    YG
#		3' <-- 5'
#		    Y 
# 	----------------------------
	M	A	C	G	U
# 	----------------------------
M	1.2	1.2	1.2	1.2	1.2
A	1.2	1.2	1.2	1.2	1.2
C	2.3	2.3	2.3	2.3	2.3
G	1.2	1.2	1.2	1.2	1.2
U	2.3	2.3	2.3	2.3	1.5


#		5' --> 3'
		    X
		   G  M
		   C  U
		    YU
#		3' <-- 5'
#		    Y 
# 	----------------------------
	M	A	C	G	U
# 	----------------------------
M	2.3	2.3	2.3	2.3	2.3
A	2.3	2.3	2.3	2.3	2.3
C	2.3	2.3	2.3	2.3	2.3
G	1.2	1.2	2.3	1.2	2.3
U	1.5	1.5	1.5	1.5	1.5


#		5' --> 3'
		    X
		   G  C
		   C  G
		    YM
#		3' <-- 5'
#		    Y 
# 	----------------------------
	M	A	C	G	U
# 	----------------------------
M	2.3	2.3	2.3	2.3	2.3
A	2.3	2.3	2.3	2.3	2.3
C	2.3	2.3	2.3	2.3	2.3
G	1.1	1.1	2.3	1.1	2.3
U	2.3	2.3	2.3	2.3	1.5


#		5' --> 3'
		    X
		   G  C
		   C  G
		    YA
#		3' <-- 5'
#		    Y 
# 	----------------------------
	M	A	C	G	U
# 	----------------------------
M	2.3	2.3	2.3	2.3	2.3
A	2.3	2.3	2.3	2.3	2.3
C	2.3	2.3	2.3	2.3	2.3
G	1.1	1.1	2.3	1.1	2.3
U	2.3	2.3	2.3	2.3	1.5


#		5' --> 3'
		    X
		   G  C
		   C  G
		    YC
#		3' <-- 5'
#		    Y 
# 	----------------------------
	M	A	C	G	U
# 	----------------------------
M	2.3	2.3	2.3	2.3	2.3
A	2.3	2.3	2.3	2.3	2.3
C	2.3	2.3	2.3	2.3	2.3
G	1.1	1.1	2.3	1.1	2.3
U	2.3	2.3	2.3	2.3	1.5


#		5' --> 3'
		    X
		   G  C
		   C  G
		    YG
#		3' <-- 5'
#		    Y 
# 	----------------------------
	M	A	C	G	U
# 	----------------------------
M	1.1	1.1	1.1	1.1	1.1
A	1.1	1.1	1.1	1.1	1.1
C	2.3	2.3	2.3	2.3	2.3
G	1.1	1.1	1.1	1.1	1.1
U	2.3	2.3	2.3	2.3	1.5


#		5' --> 3'
		    X
		   G  C
		   C  G
		    YU
#		3' <-- 5'
#		    Y 
# 	----------------------------
	M	A	C	G	U
# 	----------------------------
M	2.3	2.3	2.3	2.3	2.3
A	2.3	2.3	2.3	2.3	2.3
C	2.3	2.3	2.3	2.3	2.3
G	1.1	1.1	2.3	1.1	2.3
U	1.5	1.5	1.5	1.5	1.5


#		5' --> 3'
		    X
		   G  G
		   C  C
		    YM
#		3' <-- 5'
#		    Y 
# 	----------------------------
	M	A	C	G	U
# 	----------------------------
M	2.5	2.5	2.3	2.1	2.3
A	2.5	2.5	2.3	2.1	2.3
C	2.3	2.3	2.3	2.3	2.3
G	1.1	1.1	1.1	1.1	1.1
U	2.3	2.3	2.3	2.3	1.5


#		5' --> 3'
		    X
		   G  G
		   C  C
		    YA
#		3' <-- 5'
#		    Y 
# 	----------------------------
	M	A	C	G	U
# 	----------------------------
M	2.5	2.5	2.3	2.1	2.3
A	2.5	2.5	2.3	2.1	2.3
C	2.3	2.3	2.3	2.3	2.3
G	1.1	1.1	1.1	1.1	1.1
U	2.3	2.3	2.3	2.3	1.5


#		5' --> 3'
		    X
		   G  G
		   C  C
		    YC
#		3' <-- 5'
#		    Y 
# 	----------------------------
	M	A	C	G	U
# 	----------------------------
M	2.3	2.3	2.3	2.3	2.3
A	2.3	2.3	2.3	2.3	2.3
C	2.3	2.3	2.3	2.3	2.3
G	1.1	1.1	2.3	1.1	2.3
U	2.3	2.3	2.3	2.3	1.5


#		5' --> 3'
		    X
		   G  G
		   C  C
		    YG
#		3' <-- 5'
#		    Y 
# 	----------------------------
	M	A	C	G	U
# 	----------------------------
M	1.2	1.2	1.1	1.1	1.1
A	1.2	1.2	1.1	1.1	1.1
C	2.3	2.3	2.3	2.3	2.3
G	1.1	1.1	1.1	1.1	1.1
U	2.3	2.3	2.3	2.3	1.5


#		5' --> 3'
		    X
		   G  G
		   C  C
		    YU
#		3' <-- 5'
#		    Y 
# 	----------------------------
	M	A	C	G	U
# 	----------------------------
M	2.3	2.3	2.3	2.3	2.3
A	2.3	2.3	2.3	2.3	2.3
C	2.3	2.3	1.9	2.3	2.3
G	1.1	1.1	2.3	1.1	2.3
U	1.5	1.5	1.5	1.5	1.5


#		5' --> 3'
		    X
		   G  U
		   C  A
		    YM
#		3' <-- 5'
#		    Y 
# 	----------------------------
	M	A	C	G	U
# 	----------------------------
M	3.0	3.0	3.0	3.0	3.0
A	3.0	3.0	3.0	3.0	3.0
C	3.0	3.0	3.0	3.0	3.0
G	1.9	1.9	3.0	1.9	3.0
U	3.0	3.0	3.0	3.0	2.2


#		5' --> 3'
		    X
		   G  U
		   C  A
		    YA
#		3' <-- 5'
#		    Y 
# 	----------------------------
	M	A	C	G	U
# 	----------------------------
M	3.0	3.0	3.0	3.0	3.0
A	3.0	3.0	3.0	3.0	3.0
C	3.0	3.0	3.0	3.0	3.0
G	1.9	1.9	3.0	1.9	3.0
U	3.0	3.0	3.0	3.0	2.2


#		5' --> 3'
		    X
		   G  U
		   C  A
		    YC
#		3' <-- 5'
#		    Y 
# 	----------------------------
	M	A	C	G	U
# 	----------------------------
M	3.0	3.0	3.0	3.0	3.0
A	3.0	3.0	3.0	3.0	3.0
C	3.0	3.0	3.0	3.0	3.0
G	1.9	1.9	3.0	1.9	3.0
U	3.0	3.0	3.0	3.0	2.2


#		5' --> 3'
		    X
		   G  U
		   C  A
		    YG
#		3' <-- 5'
#		    Y 
# 	----------------------------
	M	A	C	G	U
# 	----------------------------
M	1.9	1.9	1.9	1.9	1.9
A	1.9	1.9	1.9	1.9	1.9
C	3.0	3.0	3.0	3.0	3.0
G	1.9	1.9	1.9	1.9	1.9
U	3.0	3.0	3.0	3.0	2.2


#		5' --> 3'
		    X
		   G  U
		   C  A
		    YU
#		3' <-- 5'
#		    Y 
# 	----------------------------
	M	A	C	G	U
# 	----------------------------
M	3.0	3.0	3.0	3.0	3.0
A	3.0	3.0	3.0	3.0	3.0
C	3.0	3.0	3.0	3.0	3.0
G	1.9	1.9	3.0	1.9	3.0
U	2.2	2.2	2.2	2.2	2.2


#		5' --> 3'
		    X
		   G  U
		   C  M
		    YM
#		3' <-- 5'
#		    Y 
# 	----------------------------
	M	A	C	G	U
# 	----------------------------
M	2.3	2.3	2.3	2.3	2.3
A	2.3	2.3	2.3	2.3	2.3
C	2.3	2.3	2.3	2.3	2.3
G	1.2	1.2	2.3	1.2	2.3
U	2.3	2.3	2.3	2.3	1.5


#		5' --> 3'
		    X
		   G  U
		   C  M
		    YA
#		3' <-- 5'
#		    Y 
# 	----------------------------
	M	A	C	G	U
# 	----------------------------
M	2.3	2.3	2.3	2.3	2.3
A	2.3	2.3	2.3	2.3	2.3
C	2.3	2.3	2.3	2.3	2.3
G	1.2	1.2	2.3	1.2	2.3
U	2.3	2.3	2.3	2.3	1.5


#		5' --> 3'
		    X
		   G  U
		   C  M
		    YC
#		3' <-- 5'
#		    Y 
# 	----------------------------
	M	A	C	G	U
# 	----------------------------
M	2.3	2.3	2.3	2.3	2.3
A	2.3	2.3	2.3	2.3	2.3
C	2.3	2.3	2.3	2.3	2.3
G	1.2	1.2	2.3	1.2	2.3
U	2.3	2.3	2.3	2.3	1.5


#		5' --> 3'
		    X
		   G  U
		   C  M
		    YG
#		3' <-- 5'
#		    Y 
# 	----------------------------
	M	A	C	G	U
# 	----------------------------
M	1.2	1.2	1.2	1.2	1.2
A	1.2	1.2	1.2	1.2	1.2
C	2.3	2.3	2.3	2.3	2.3
G	1.2	1.2	1.2	1.2	1.2
U	2.3	2.3	2.3	2.3	1.5


#		5' --> 3'
		    X
		   G  U
		   C  M
		    YU
#		3' <-- 5'
#		    Y 
# 	----------------------------
	M	A	C	G	U
# 	----------------------------
M	2.3	2.3	2.3	2.3	2.3
A	2.3	2.3	2.3	2.3	2.3
C	2.3	2.3	2.3	2.3	2.3
G	1.2	1.2	2.3	1.2	2.3
U	1.5	1.5	1.5	1.5	1.5


#		5' --> 3'
		    X
		   G  G
		   C  U
		    YM
#		3' <-- 5'
#		    Y 
# 	----------------------------
	M	A	C	G	U
# 	----------------------------
M	2.0	2.0	2.5	1.6	2.5
A	2.0	2.0	2.5	1.6	2.5
C	2.5	2.5	2.5	2.5	2.5
G	1.4	1.4	1.4	1.4	1.4
U	2.5	2.5	2.5	2.5	1.7


#		5' --> 3'
		    X
		   G  G
		   C  U
		    YA
#		3' <-- 5'
#		    Y 
# 	----------------------------
	M	A	C	G	U
# 	----------------------------
M	2.0	2.0	2.5	1.6	2.5
A	2.0	2.0	2.5	1.6	2.5
C	2.5	2.5	2.5	2.5	2.5
G	1.4	1.4	1.4	1.4	1.4
U	2.5	2.5	2.5	2.5	1.7


#		5' --> 3'
		    X
		   G  G
		   C  U
		    YC
#		3' <-- 5'
#		    Y 
# 	----------------------------
	M	A	C	G	U
# 	----------------------------
M	2.5	2.5	2.5	2.5	2.5
A	2.5	2.5	2.5	2.5	2.5
C	2.5	2.5	2.5	2.5	2.5
G	1.4	1.4	2.5	1.4	2.5
U	2.5	2.5	2.5	2.5	1.7


#		5' --> 3'
		    X
		   G  G
		   C  U
		    YG
#		3' <-- 5'
#		    Y 
# 	----------------------------
	M	A	C	G	U
# 	----------------------------
M	0.7	0.7	1.4	1.4	1.4
A	0.7	0.7	1.4	1.4	1.4
C	2.5	2.5	2.5	2.5	2.5
G	1.4	1.4	1.4	1.4	1.4
U	2.5	2.5	2.5	2.5	1.7


#		5' --> 3'
		    X
		   G  G
		   C  U
		    YU
#		3' <-- 5'
#		    Y 
# 	----------------------------
	M	A	C	G	U
# 	----------------------------
M	2.5	2.5	2.5	2.5	2.5
A	2.5	2.5	2.5	2.5	2.5
C	2.5	2.5	1.4	2.5	2.5
G	1.4	1.4	2.5	1.4	2.5
U	1.7	1.7	1.7	1.7	1.7


#		5' --> 3'
		    X
		   G  U
		   C  G
		    YM
#		3' <-- 5'
#		    Y 
# 	----------------------------
	M	A	C	G	U
# 	----------------------------
M	2.5	2.5	2.5	2.5	2.5
A	2.5	2.5	2.5	2.5	2.5
C	2.5	2.5	2.5	2.5	2.5
G	1.4	1.4	2.5	1.4	2.5
U	2.5	2.5	2.5	2.5	1.7


#		5' --> 3'
		    X
		   G  U
		   C  G
		    YA
#		3' <-- 5'
#		    Y 
# 	----------------------------
	M	A	C	G	U
# 	----------------------------
M	2.5	2.5	2.5	2.5	2.5
A	2.5	2.5	2.5	2.5	2.5
C	2.5	2.5	2.5	2.5	2.5
G	1.4	1.4	2.5	1.4	2.5
U	2.5	2.5	2.5	2.5	1.7


#		5' --> 3'
		    X
		   G  U
		   C  G
		    YC
#		3' <-- 5'
#		    Y 
# 	----------------------------
	M	A	C	G	U
# 	----------------------------
M	2.5	2.5	2.5	2.5	2.5
A	2.5	2.5	2.5	2.5	2.5
C	2.5	2.5	2.5	2.5	2.5
G	1.4	1.4	2.5	1.4	2.5
U	2.5	2.5	2.5	2.5	1.7


#		5' --> 3'
		    X
		   G  U
		   C  G
		    YG
#		3' <-- 5'
#		    Y 
# 	----------------------------
	M	A	C	G	U
# 	----------------------------
M	1.4	1.4	1.4	1.4	1.4
A	1.4	1.4	1.4	1.4	1.4
C	2.5	2.5	2.5	2.5	2.5
G	1.4	1.4	1.4	1.4	1.4
U	2.5	2.5	2.5	2.5	1.7


#		5' --> 3'
		    X
		   G  U
		   C  G
		    YU
#		3' <-- 5'
#		    Y 
# 	----------------------------
	M	A	C	G	U
# 	----------------------------
M	2.5	2.5	2.5	2.5	2.5
A	2.5	2.5	2.5	2.5	2.5
C	2.5	2.5	2.5	2.5	2.5
G	1.4	1.4	2.5	1.4	2.5
U	1.7	1.7	1.7	1.7	1.7


#		5' --> 3'
		    X
		   U  A
		   A  U
		    YM
#		3' <-- 5'
#		    Y 
# 	----------------------------
	M	A	C	G	U
# 	----------------------------
M	3.7	3.7	3.7	2.6	3.7
A	3.7	3.7	3.7	2.6	3.7
C	3.7	3.7	3.7	3.7	3.7
G	2.6	2.6	2.6	2.6	2.6
U	3.7	3.7	3.7	3.7	3.0


#		5' --> 3'
		    X
		   U  A
		   A  U
		    YA
#		3' <-- 5'
#		    Y 
# 	----------------------------
	M	A	C	G	U
# 	----------------------------
M	3.7	3.7	3.7	2.6	3.7
A	3.7	3.7	3.7	2.6	3.7
C	3.7	3.7	3.7	3.7	3.7
G	2.6	2.6	2.6	2.6	2.6
U	3.7	3.7	3.7	3.7	3.0


#		5' --> 3'
		    X
		   U  A
		   A  U
		    YC
#		3' <-- 5'
#		    Y 
# 	----------------------------
	M	A	C	G	U
# 	----------------------------
M	3.7	3.7	3.7	2.6	3.7
A	3.7	3.7	3.7	2.6	3.7
C	3.7	3.7	3.7	3.7	3.7
G	2.6	2.6	3.7	2.6	3.7
U	3.7	3.7	3.7	3.7	3.0


#		5' --> 3'
		    X
		   U  A
		   A  U
		    YG
#		3' <-- 5'
#		    Y 
# 	----------------------------
	M	A	C	G	U
# 	----------------------------
M	2.6	2.6	2.6	2.6	2.6
A	2.6	2.6	2.6	2.6	2.6
C	3.7	3.7	3.7	3.7	3.7
G	2.6	2.6	2.6	2.6	2.6
U	3.7	3.7	3.7	3.7	3.0


#		5' --> 3'
		    X
		   U  A
		   A  U
		    YU
#		3' <-- 5'
#		    Y 
# 	----------------------------
	M	A	C	G	U
# 	----------------------------
M	3.7	3.7	3.7	2.6	3.7
A	3.7	3.7	3.7	2.6	3.7
C	3.7	3.7	3.7	3.7	3.7
G	2.6	2.6	3.7	2.6	3.7
U	3.0	3.0	3.0	3.0	3.0


#		5' --> 3'
		    X
		   U  M
		   A  U
		    YM
#		3' <-- 5'
#		    Y 
# 	----------------------------
	M	A	C	G	U
# 	----------------------------
M	3.0	3.0	3.0	1.9	3.0
A	3.0	3.0	3.0	1.9	3.0
C	3.0	3.0	3.0	3.0	3.0
G	1.9	1.9	1.9	1.9	1.9
U	3.0	3.0	3.0	3.0	2.3


#		5' --> 3'
		    X
		   U  M
		   A  U
		    YA
#		3' <-- 5'
#		    Y 
# 	----------------------------
	M	A	C	G	U
# 	----------------------------
M	3.0	3.0	3.0	1.9	3.0
A	3.0	3.0	3.0	1.9	3.0
C	3.0	3.0	3.0	3.0	3.0
G	1.9	1.9	1.9	1.9	1.9
U	3.0	3.0	3.0	3.0	2.3


#		5' --> 3'
		    X
		   U  M
		   A  U
		    YC
#		3' <-- 5'
#		    Y 
# 	----------------------------
	M	A	C	G	U
# 	----------------------------
M	3.0	3.0	3.0	1.9	3.0
A	3.0	3.0	3.0	1.9	3.0
C	3.0	3.0	3.0	3.0	3.0
G	1.9	1.9	3.0	1.9	3.0
U	3.0	3.0	3.0	3.0	2.3


#		5' --> 3'
		    X
		   U  M
		   A  U
		    YG
#		3' <-- 5'
#		    Y 
# 	----------------------------
	M	A	C	G	U
# 	----------------------------
M	1.9	1.9	1.9	1.9	1.9
A	1.9	1.9	1.9	1.9	1.9
C	3.0	3.0	3.0	3.0	3.0
G	1.9	1.9	1.9	1.9	1.9
U	3.0	3.0	3.0	3.0	2.3


#		5' --> 3'
		    X
		   U  M
		   A  U
		    YU
#		3' <-- 5'
#		    Y 
# 	----------------------------
	M	A	C	G	U
# 	----------------------------
M	3.0	3.0	3.0	1.9	3.0
A	3.0	3.0	3.0	1.9	3.0
C	3.0	3.0	3.0	3.0	3.0
G	1.9	1.9	3.0	1.9	3.0
U	2.3	2.3	2.3	2.3	2.3


#		5' --> 3'
		    X
		   U  C
		   A  G
		    YM
#		3' <-- 5'
#		    Y 
# 	----------------------------
	M	A	C	G	U
# 	----------------------------
M	3.0	3.0	3.0	1.9	3.0
A	3.0	3.0	3.0	1.9	3.0
C	3.0	3.0	3.0	3.0	3.0
G	1.9	1.9	3.0	1.9	3.0
U	3.0	3.0	3.0	3.0	2.2


#		5' --> 3'
		    X
		   U  C
		   A  G
		    YA
#		3' <-- 5'
#		    Y 
# 	----------------------------
	M	A	C	G	U
# 	----------------------------
M	3.0	3.0	3.0	1.9	3.0
A	3.0	3.0	3.0	1.9	3.0
C	3.0	3.0	3.0	3.0	3.0
G	1.9	1.9	3.0	1.9	3.0
U	3.0	3.0	3.0	3.0	2.2


#		5' --> 3'
		    X
		   U  C
		   A  G
		    YC
#		3' <-- 5'
#		    Y 
# 	----------------------------
	M	A	C	G	U
# 	----------------------------
M	3.0	3.0	3.0	1.9	3.0
A	3.0	3.0	3.0	1.9	3.0
C	3.0	3.0	3.0	3.0	3.0
G	1.9	1.9	3.0	1.9	3.0
U	3.0	3.0	3.0	3.0	2.2


#		5' --> 3'
		    X
		   U  C
		   A  G
		    YG
#		3' <-- 5'
#		    Y 
# 	----------------------------
	M	A	C	G	U
# 	----------------------------
M	1.9	1.9	1.9	1.9	1.9
A	1.9	1.9	1.9	1.9	1.9
C	3.0	3.0	3.0	3.0	3.0
G	1.9	1.9	1.9	1.9	1.9
U	3.0	3.0	3.0	3.0	2.2


#		5' --> 3'
		    X
		   U  C
		   A  G
		    YU
#		3' <-- 5'
#		    Y 
# 	----------------------------
	M	A	C	G	U
# 	----------------------------
M	3.0	3.0	3.0	1.9	3.0
A	3.0	3.0	3.0	1.9	3.0
C	3.0	3.0	3.0	3.0	3.0
G	1.9	1.9	3.0	1.9	3.0
U	2.2	2.2	2.2	2.2	2.2


#		5' --> 3'
		    X
		   U  G
		   A  C
		    YM
#		3' <-- 5'
#		    Y 
# 	----------------------------
	M	A	C	G	U
# 	----------------------------
M	3.0	3.0	3.0	1.9	3.0
A	3.0	3.0	3.0	1.9	3.0
C	3.0	3.0	3.0	3.0	3.0
G	1.9	1.9	1.9	1.9	1.9
U	3.0	3.0	3.0	3.0	2.2


#		5' --> 3'
		    X
		   U  G
		   A  C
		    YA
#		3' <-- 5'
#		    Y 
# 	----------------------------
	M	A	C	G	U
# 	----------------------------
M	3.0	3.0	3.0	1.9	3.0
A	3.0	3.0	3.0	1.9	3.0
C	3.0	3.0	3.0	3.0	3.0
G	1.9	1.9	1.9	1.9	1.9
U	3.0	3.0	3.0	3.0	2.2


#		5' --> 3'
		    X
		   U  G
		   A  C
		    YC
#		3' <-- 5'
#		    Y 
# 	----------------------------
	M	A	C	G	U
# 	----------------------------
M	3.0	3.0	3.0	1.9	3.0
A	3.0	3.0	3.0	1.9	3.0
C	3.0	3.0	3.0	3.0	3.0
G	1.9	1.9	3.0	1.9	3.0
U	3.0	3.0	3.0	3.0	2.2


#		5' --> 3'
		    X
		   U  G
		   A  C
		    YG
#		3' <-- 5'
#		    Y 
# 	----------------------------
	M	A	C	G	U
# 	----------------------------
M	1.9	1.9	1.9	1.9	1.9
A	1.9	1.9	1.9	1.9	1.9
C	3.0	3.0	3.0	3.0	3.0
G	1.9	1.9	1.9	1.9	1.9
U	3.0	3.0	3.0	3.0	2.2


#		5' --> 3'
		    X
		   U  G
		   A  C
		    YU
#		3' <-- 5'
#		    Y 
# 	----------------------------
	M	A	C	G	U
# 	----------------------------
M	3.0	3.0	3.0	1.9	3.0
A	3.0	3.0	3.0	1.9	3.0
C	3.0	3.0	3.0	3.0	3.0
G	1.9	1.9	3.0	1.9	3.0
U	2.2	2.2	2.2	2.2	2.2


#		5' --> 3'
		    X
		   U  U
		   A  A
		    YM
#		3' <-- 5'
#		    Y 
# 	----------------------------
	M	A	C	G	U
# 	----------------------------
M	3.7	3.7	3.7	2.6	3.7
A	3.7	3.7	3.7	2.6	3.7
C	3.7	3.7	3.7	3.7	3.7
G	2.6	2.6	3.7	2.6	3.7
U	3.7	3.7	3.7	3.7	3.0


#		5' --> 3'
		    X
		   U  U
		   A  A
		    YA
#		3' <-- 5'
#		    Y 
# 	----------------------------
	M	A	C	G	U
# 	----------------------------
M	3.7	3.7	3.7	2.6	3.7
A	3.7	3.7	3.7	2.6	3.7
C	3.7	3.7	3.7	3.7	3.7
G	2.6	2.6	3.7	2.6	3.7
U	3.7	3.7	3.7	3.7	3.0


#		5' --> 3'
		    X
		   U  U
		   A  A
		    YC
#		3' <-- 5'
#		    Y 
# 	----------------------------
	M	A	C	G	U
# 	----------------------------
M	3.7	3.7	3.7	2.6	3.7
A	3.7	3.7	3.7	2.6	3.7
C	3.7	3.7	3.7	3.7	3.7
G	2.6	2.6	3.7	2.6	3.7
U	3.7	3.7	3.7	3.7	3.0


#		5' --> 3'
		    X
		   U  U
		   A  A
		    YG
#		3' <-- 5'
#		    Y 
# 	----------------------------
	M	A	C	G	U
# 	----------------------------
M	2.6	2.6	2.6	2.6	2.6
A	2.6	2.6	2.6	2.6	2.6
C	3.7	3.7	3.7	3.7	3.7
G	2.6	2.6	2.6	2.6	2.6
U	3.7	3.7	3.7	3.7	3.0


#		5' --> 3'
		    X
		   U  U
		   A  A
		    YU
#		3' <-- 5'
#		    Y 
# 	----------------------------
	M	A	C	G	U
# 	----------------------------
M	3.7	3.7	3.7	2.6	3.7
A	3.7	3.7	3.7	2.6	3.7
C	3.7	3.7	3.7	3.7	3.7
G	2.6	2.6	3.7	2.6	3.7
U	3.0	3.0	3.0	3.0	3.0


#		5' --> 3'
		    X
		   U  U
		   A  M
		    YM
#		3' <-- 5'
#		    Y 
# 	----------------------------
	M	A	C	G	U
# 	----------------------------
M	3.0	3.0	3.0	1.9	3.0
A	3.0	3.0	3.0	1.9	3.0
C	3.0	3.0	3.0	3.0	3.0
G	1.9	1.9	3.0	1.9	3.0
U	3.0	3.0	3.0	3.0	2.3


#		5' --> 3'
		    X
		   U  U
		   A  M
		    YA
#		3' <-- 5'
#		    Y 
# 	----------------------------
	M	A	C	G	U
# 	----------------------------
M	3.0	3.0	3.0	1.9	3.0
A	3.0	3.0	3.0	1.9	3.0
C	3.0	3.0	3.0	3.0	3.0
G	1.9	1.9	3.0	1.9	3.0
U	3.0	3.0	3.0	3.0	2.3


#		5' --> 3'
		    X
		   U  U
		   A  M
		    YC
#		3' <-- 5'
#		    Y 
# 	----------------------------
	M	A	C	G	U
# 	----------------------------
M	3.0	3.0	3.0	1.9	3.0
A	3.0	3.0	3.0	1.9	3.0
C	3.0	3.0	3.0	3.0	3.0
G	1.9	1.9	3.0	1.9	3.0
U	3.0	3.0	3.0	3.0	2.3


#		5' --> 3'
		    X
		   U  U
		   A  M
		    YG
#		3' <-- 5'
#		    Y 
# 	----------------------------
	M	A	C	G	U
# 	----------------------------
M	1.9	1.9	1.9	1.9	1.9
A	1.9	1.9	1.9	1.9	1.9
C	3.0	3.0	3.0	3.0	3.0
G	1.9	1.9	1.9	1.9	1.9
U	3.0	3.0	3.0	3.0	2.3


#		5' --> 3'
		    X
		   U  U
		   A  M
		    YU
#		3' <-- 5'
#		    Y 
# 	----------------------------
	M	A	C	G	U
# 	----------------------------
M	3.0	3.0	3.0	1.9	3.0
A	3.0	3.0	3.0	1.9	3.0
C	3.0	3.0	3.0	3.0	3.0
G	1.9	1.9	3.0	1.9	3.0
U	2.3	2.3	2.3	2.3	2.3


#		5' --> 3'
		    X
		   U  G
		   A  U
		    YM
#		3' <-- 5'
#		    Y 
# 	----------------------------
	M	A	C	G	U
# 	----------------------------
M	3.2	3.2	3.2	2.1	3.2
A	3.2	3.2	3.2	2.1	3.2
C	3.2	3.2	3.2	3.2	3.2
G	2.1	2.1	2.1	2.1	2.1
U	3.2	3.2	3.2	3.2	2.5


#		5' --> 3'
		    X
		   U  G
		   A  U
		    YA
#		3' <-- 5'
#		    Y 
# 	----------------------------
	M	A	C	G	U
# 	----------------------------
M	3.2	3.2	3.2	2.1	3.2
A	3.2	3.2	3.2	2.1	3.2
C	3.2	3.2	3.2	3.2	3.2
G	2.1	2.1	2.1	2.1	2.1
U	3.2	3.2	3.2	3.2	2.5


#		5' --> 3'
		    X
		   U  G
		   A  U
		    YC
#		3' <-- 5'
#		    Y 
# 	----------------------------
	M	A	C	G	U
# 	----------------------------
M	3.2	3.2	3.2	2.1	3.2
A	3.2	3.2	3.2	2.1	3.2
C	3.2	3.2	3.2	3.2	3.2
G	2.1	2.1	3.2	2.1	3.2
U	3.2	3.2	3.2	3.2	2.5


#		5' --> 3'
		    X
		   U  G
		   A  U
		    YG
#		3' <-- 5'
#		    Y 
# 	----------------------------
	M	A	C	G	U
# 	----------------------------
M	2.1	2.1	2.1	2.1	2.1
A	2.1	2.1	2.1	2.1	2.1
C	3.2	3.2	3.2	3.2	3.2
G	2.1	2.1	2.1	2.1	2.1
U	3.2	3.2	3.2	3.2	2.5


#		5' --> 3'
		    X
		   U  G
		   A  U
		    YU
#		3' <-- 5'
#		    Y 
# 	----------------------------
	M	A	C	G	U
# 	----------------------------
M	3.2	3.2	3.2	2.1	3.2
A	3.2	3.2	3.2	2.1	3.2
C	3.2	3.2	3.2	3.2	3.2
G	2.1	2.1	3.2	2.1	3.2
U	2.5	2.5	2.5	2.5	2.5


#		5' --> 3'
		    X
		   U  U
		   A  G
		    YM
#		3' <-- 5'
#		    Y 
# 	----------------------------
	M	A	C	G	U
# 	----------------------------
M	3.2	3.2	3.2	2.1	3.2
A	3.2	3.2	3.2	2.1	3.2
C	3.2	3.2	3.2	3.2	3.2
G	2.1	2.1	3.2	2.1	3.2
U	3.2	3.2	3.2	3.2	2.5


#		5' --> 3'
		    X
		   U  U
		   A  G
		    YA
#		3' <-- 5'
#		    Y 
# 	----------------------------
	M	A	C	G	U
# 	----------------------------
M	3.2	3.2	3.2	2.1	3.2
A	3.2	3.2	3.2	2.1	3.2
C	3.2	3.2	3.2	3.2	3.2
G	2.1	2.1	3.2	2.1	3.2
U	3.2	3.2	3.2	3.2	2.5


#		5' --> 3'
		    X
		   U  U
		   A  G
		    YC
#		3' <-- 5'
#		    Y 
# 	----------------------------
	M	A	C	G	U
# 	----------------------------
M	3.2	3.2	3.2	2.1	3.2
A	3.2	3.2	3.2	2.1	3.2
C	3.2	3.2	3.2	3.2	3.2
G	2.1	2.1	3.2	2.1	3.2
U	3.2	3.2	3.2	3.2	2.5


#		5' --> 3'
		    X
		   U  U
		   A  G
		    YG
#		3' <-- 5'
#		    Y 
# 	----------------------------
	M	A	C	G	U
# 	----------------------------
M	2.1	2.1	2.1	2.1	2.1
A	2.1	2.1	2.1	2.1	2.1
C	3.2	3.2	3.2	3.2	3.2
G	2.1	2.1	2.1	2.1	2.1
U	3.2	3.2	3.2	3.2	2.5


#		5' --> 3'
		    X
		   U  U
		   A  G
		    YU
#		3' <-- 5'
#		    Y 
# 	----------------------------
	M	A	C	G	U
# 	----------------------------
M	3.2	3.2	3.2	2.1	3.2
A	3.2	3.2	3.2	2.1	3.2
C	3.2	3.2	3.2	3.2	3.2
G	2.1	2.1	3.2	2.1	3.2
U	2.5	2.5	2.5	2.5	2.5


#		5' --> 3'
		    X
		   U  A
		   M  U
		    YM
#		3' <-- 5'
#		    Y 
# 	----------------------------
	M	A	C	G	U
# 	----------------------------
M	3.0	3.0	3.0	1.9	3.0
A	3.0	3.0	3.0	1.9	3.0
C	3.0	3.0	3.0	3.0	3.0
G	1.9	1.9	1.9	1.9	1.9
U	3.0	3.0	3.0	3.0	2.3


#		5' --> 3'
		    X
		   U  A
		   M  U
		    YA
#		3' <-- 5'
#		    Y 
# 	----------------------------
	M	A	C	G	U
# 	----------------------------
M	3.0	3.0	3.0	1.9	3.0
A	3.0	3.0	3.0	1.9	3.0
C	3.0	3.0	3.0	3.0	3.0
G	1.9	1.9	1.9	1.9	1.9
U	3.0	3.0	3.0	3.0	2.3


#		5' --> 3'
		    X
		   U  A
		   M  U
		    YC
#		3' <-- 5'
#		    Y 
# 	----------------------------
	M	A	C	G	U
# 	----------------------------
M	3.0	3.0	3.0	1.9	3.0
A	3.0	3.0	3.0	1.9	3.0
C	3.0	3.0	3.0	3.0	3.0
G	1.9	1.9	3.0	1.9	3.0
U	3.0	3.0	3.0	3.0	2.3


#		5' --> 3'
		    X
		   U  A
		   M  U
		    YG
#		3' <-- 5'
#		    Y 
# 	----------------------------
	M	A	C	G	U
# 	----------------------------
M	1.9	1.9	1.9	1.9	1.9
A	1.9	1.9	1.9	1.9	1.9
C	3.0	3.0	3.0	3.0	3.0
G	1.9	1.9	1.9	1.9	1.9
U	3.0	3.0	3.0	3.0	2.3


#		5' --> 3'
		    X
		   U  A
		   M  U
		    YU
#		3' <-- 5'
#		    Y 
# 	----------------------------
	M	A	C	G	U
# 	----------------------------
M	3.0	3.0	3.0	1.9	3.0
A	3.0	3.0	3.0	1.9	3.0
C	3.0	3.0	3.0	3.0	3.0
G	1.9	1.9	3.0	1.9	3.0
U	2.3	2.3	2.3	2.3	2.3


#		5' --> 3'
		    X
		   U  M
		   M  U
		    YM
#		3' <-- 5'
#		    Y 
# 	----------------------------
	M	A	C	G	U
# 	----------------------------
M	2.3	2.3	2.3	1.2	2.3
A	2.3	2.3	2.3	1.2	2.3
C	2.3	2.3	2.3	2.3	2.3
G	1.2	1.2	1.2	1.2	1.2
U	2.3	2.3	2.3	2.3	1.6


#		5' --> 3'
		    X
		   U  M
		   M  U
		    YA
#		3' <-- 5'
#		    Y 
# 	----------------------------
	M	A	C	G	U
# 	----------------------------
M	2.3	2.3	2.3	1.2	2.3
A	2.3	2.3	2.3	1.2	2.3
C	2.3	2.3	2.3	2.3	2.3
G	1.2	1.2	1.2	1.2	1.2
U	2.3	2.3	2.3	2.3	1.6


#		5' --> 3'
		    X
		   U  M
		   M  U
		    YC
#		3' <-- 5'
#		    Y 
# 	----------------------------
	M	A	C	G	U
# 	----------------------------
M	2.3	2.3	2.3	1.2	2.3
A	2.3	2.3	2.3	1.2	2.3
C	2.3	2.3	2.3	2.3	2.3
G	1.2	1.2	2.3	1.2	2.3
U	2.3	2.3	2.3	2.3	1.6


#		5' --> 3'
		    X
		   U  M
		   M  U
		    YG
#		3' <-- 5'
#		    Y 
# 	----------------------------
	M	A	C	G	U
# 	----------------------------
M	1.2	1.2	1.2	1.2	1.2
A	1.2	1.2	1.2	1.2	1.2
C	2.3	2.3	2.3	2.3	2.3
G	1.2	1.2	1.2	1.2	1.2
U	2.3	2.3	2.3	2.3	1.6


#		5' --> 3'
		    X
		   U  M
		   M  U
		    YU
#		3' <-- 5'
#		    Y 
# 	----------------------------
	M	A	C	G	U
# 	----------------------------
M	2.3	2.3	2.3	1.2	2.3
A	2.3	2.3	2.3	1.2	2.3
C	2.3	2.3	2.3	2.3	2.3
G	1.2	1.2	2.3	1.2	2.3
U	1.6	1.6	1.6	1.6	1.6


#		5' --> 3'
		    X
		   U  C
		   M  G
		    YM
#		3' <-- 5'
#		    Y 
# 	----------------------------
	M	A	C	G	U
# 	----------------------------
M	2.3	2.3	2.3	1.2	2.3
A	2.3	2.3	2.3	1.2	2.3
C	2.3	2.3	2.3	2.3	2.3
G	1.2	1.2	2.3	1.2	2.3
U	2.3	2.3	2.3	2.3	1.5


#		5' --> 3'
		    X
		   U  C
		   M  G
		    YA
#		3' <-- 5'
#		    Y 
# 	----------------------------
	M	A	C	G	U
# 	----------------------------
M	2.3	2.3	2.3	1.2	2.3
A	2.3	2.3	2.3	1.2	2.3
C	2.3	2.3	2.3	2.3	2.3
G	1.2	1.2	2.3	1.2	2.3
U	2.3	2.3	2.3	2.3	1.5


#		5' --> 3'
		    X
		   U  C
		   M  G
		    YC
#		3' <-- 5'
#		    Y 
# 	----------------------------
	M	A	C	G	U
# 	----------------------------
M	2.3	2.3	2.3	1.2	2.3
A	2.3	2.3	2.3	1.2	2.3
C	2.3	2.3	2.3	2.3	2.3
G	1.2	1.2	2.3	1.2	2.3
U	2.3	2.3	2.3	2.3	1.5


#		5' --> 3'
		    X
		   U  C
		   M  G
		    YG
#		3' <-- 5'
#		    Y 
# 	----------------------------
	M	A	C	G	U
# 	----------------------------
M	1.2	1.2	1.2	1.2	1.2
A	1.2	1.2	1.2	1.2	1.2
C	2.3	2.3	2.3	2.3	2.3
G	1.2	1.2	1.2	1.2	1.2
U	2.3	2.3	2.3	2.3	1.5


#		5' --> 3'
		    X
		   U  C
		   M  G
		    YU
#		3' <-- 5'
#		    Y 
# 	----------------------------
	M	A	C	G	U
# 	----------------------------
M	2.3	2.3	2.3	1.2	2.3
A	2.3	2.3	2.3	1.2	2.3
C	2.3	2.3	2.3	2.3	2.3
G	1.2	1.2	2.3	1.2	2.3
U	1.5	1.5	1.5	1.5	1.5


#		5' --> 3'
		    X
		   U  G
		   M  C
		    YM
#		3' <-- 5'
#		    Y 
# 	----------------------------
	M	A	C	G	U
# 	----------------------------
M	2.3	2.3	2.3	1.2	2.3
A	2.3	2.3	2.3	1.2	2.3
C	2.3	2.3	2.3	2.3	2.3
G	1.2	1.2	1.2	1.2	1.2
U	2.3	2.3	2.3	2.3	1.5


#		5' --> 3'
		    X
		   U  G
		   M  C
		    YA
#		3' <-- 5'
#		    Y 
# 	----------------------------
	M	A	C	G	U
# 	----------------------------
M	2.3	2.3	2.3	1.2	2.3
A	2.3	2.3	2.3	1.2	2.3
C	2.3	2.3	2.3	2.3	2.3
G	1.2	1.2	1.2	1.2	1.2
U	2.3	2.3	2.3	2.3	1.5


#		5' --> 3'
		    X
		   U  G
		   M  C
		    YC
#		3' <-- 5'
#		    Y 
# 	----------------------------
	M	A	C	G	U
# 	----------------------------
M	2.3	2.3	2.3	1.2	2.3
A	2.3	2.3	2.3	1.2	2.3
C	2.3	2.3	2.3	2.3	2.3
G	1.2	1.2	2.3	1.2	2.3
U	2.3	2.3	2.3	2.3	1.5


#		5' --> 3'
		    X
		   U  G
		   M  C
		    YG
#		3' <-- 5'
#		    Y 
# 	----------------------------
	M	A	C	G	U
# 	----------------------------
M	1.2	1.2	1.2	1.2	1.2
A	1.2	1.2	1.2	1.2	1.2
C	2.3	2.3	2.3	2.3	2.3
G	1.2	1.2	1.2	1.2	1.2
U	2.3	2.3	2.3	2.3	1.5


#		5' --> 3'
		    X
		   U  G
		   M  C
		    YU
#		3' <-- 5'
#		    Y 
# 	----------------------------
	M	A	C	G	U
# 	----------------------------
M	2.3	2.3	2.3	1.2	2.3
A	2.3	2.3	2.3	1.2	2.3
C	2.3	2.3	2.3	2.3	2.3
G	1.2	1.2	2.3	1.2	2.3
U	1.5	1.5	1.5	1.5	1.5


#		5' --> 3'
		    X
		   U  U
		   M  A
		    YM
#		3' <-- 5'
#		    Y 
# 	----------------------------
	M	A	C	G	U
# 	----------------------------
M	3.0	3.0	3.0	1.9	3.0
A	3.0	3.0	3.0	1.9	3.0
C	3.0	3.0	3.0	3.0	3.0
G	1.9	1.9	3.0	1.9	3.0
U	3.0	3.0	3.0	3.0	2.3


#		5' --> 3'
		    X
		   U  U
		   M  A
		    YA
#		3' <-- 5'
#		    Y 
# 	----------------------------
	M	A	C	G	U
# 	----------------------------
M	3.0	3.0	3.0	1.9	3.0
A	3.0	3.0	3.0	1.9	3.0
C	3.0	3.0	3.0	3.0	3.0
G	1.9	1.9	3.0	1.9	3.0
U	3.0	3.0	3.0	3.0	2.3


#		5' --> 3'
		    X
		   U  U
		   M  A
		    YC
#		3' <-- 5'
#		    Y 
# 	----------------------------
	M	A	C	G	U
# 	----------------------------
M	3.0	3.0	3.0	1.9	3.0
A	3.0	3.0	3.0	1.9	3.0
C	3.0	3.0	3.0	3.0	3.0
G	1.9	1.9	3.0	1.9	3.0
U	3.0	3.0	3.0	3.0	2.3


#		5' --> 3'
		    X
		   U  U
		   M  A
		    YG
#		3' <-- 5'
#		    Y 
# 	----------------------------
	M	A	C	G	U
# 	----------------------------
M	1.9	1.9	1.9	1.9	1.9
A	1.9	1.9	1.9	1.9	1.9
C	3.0	3.0	3.0	3.0	3.0
G	1.9	1.9	1.9	1.9	1.9
U	3.0	3.0	3.0	3.0	2.3


#		5' --> 3'
		    X
		   U  U
		   M  A
		    YU
#		3' <-- 5'
#		    Y 
# 	----------------------------
	M	A	C	G	U
# 	----------------------------
M	3.0	3.0	3.0	1.9	3.0
A	3.0	3.0	3.0	1.9	3.0
C	3.0	3.0	3.0	3.0	3.0
G	1.9	1.9	3.0	1.9	3.0
U	2.3	2.3	2.3	2.3	2.3


#		5' --> 3'
		    X
		   U  U
		   M  M
		    YM
#		3' <-- 5'
#		    Y 
# 	----------------------------
	M	A	C	G	U
# 	----------------------------
M	2.3	2.3	2.3	1.2	2.3
A	2.3	2.3	2.3	1.2	2.3
C	2.3	2.3	2.3	2.3	2.3
G	1.2	1.2	2.3	1.2	2.3
U	2.3	2.3	2.3	2.3	1.6


#		5' --> 3'
		    X
		   U  U
		   M  M
		    YA
#		3' <-- 5'
#		    Y 
# 	----------------------------
	M	A	C	G	U
# 	----------------------------
M	2.3	2.3	2.3	1.2	2.3
A	2.3	2.3	2.3	1.2	2.3
C	2.3	2.3	2.3	2.3	2.3
G	1.2	1.2	2.3	1.2	2.3
U	2.3	2.3	2.3	2.3	1.6


#		5' --> 3'
		    X
		   U  U
		   M  M
		    YC
#		3' <-- 5'
#		    Y 
# 	----------------------------
	M	A	C	G	U
# 	----------------------------
M	2.3	2.3	2.3	1.2	2.3
A	2.3	2.3	2.3	1.2	2.3
C	2.3	2.3	2.3	2.3	2.3
G	1.2	1.2	2.3	1.2	2.3
U	2.3	2.3	2.3	2.3	1.6


#		5' --> 3'
		    X
		   U  U
		   M  M
		    YG
#		3' <-- 5'
#		    Y 
# 	----------------------------
	M	A	C	G	U
# 	----------------------------
M	1.2	1.2	1.2	1.2	1.2
A	1.2	1.2	1.2	1.2	1.2
C	2.3	2.3	2.3	2.3	2.3
G	1.2	1.2	1.2	1.2	1.2
U	2.3	2.3	2.3	2.3	1.6


#		5' --> 3'
		    X
		   U  U
		   M  M
		    YU
#		3' <-- 5'
#		    Y 
# 	----------------------------
	M	A	C	G	U
# 	----------------------------
M	2.3	2.3	2.3	1.2	2.3
A	2.3	2.3	2.3	1.2	2.3
C	2.3	2.3	2.3	2.3	2.3
G	1.2	1.2	2.3	1.2	2.3
U	1.6	1.6	1.6	1.6	1.6


#		5' --> 3'
		    X
		   U  G
		   M  U
		    YM
#		3' <-- 5'
#		    Y 
# 	----------------------------
	M	A	C	G	U
# 	----------------------------
M	2.5	2.5	2.5	1.4	2.5
A	2.5	2.5	2.5	1.4	2.5
C	2.5	2.5	2.5	2.5	2.5
G	1.4	1.4	1.4	1.4	1.4
U	2.5	2.5	2.5	2.5	1.8


#		5' --> 3'
		    X
		   U  G
		   M  U
		    YA
#		3' <-- 5'
#		    Y 
# 	----------------------------
	M	A	C	G	U
# 	----------------------------
M	2.5	2.5	2.5	1.4	2.5
A	2.5	2.5	2.5	1.4	2.5
C	2.5	2.5	2.5	2.5	2.5
G	1.4	1.4	1.4	1.4	1.4
U	2.5	2.5	2.5	2.5	1.8


#		5' --> 3'
		    X
		   U  G
		   M  U
		    YC
#		3' <-- 5'
#		    Y 
# 	----------------------------
	M	A	C	G	U
# 	----------------------------
M	2.5	2.5	2.5	1.4	2.5
A	2.5	2.5	2.5	1.4	2.5
C	2.5	2.5	2.5	2.5	2.5
G	1.4	1.4	2.5	1.4	2.5
U	2.5	2.5	2.5	2.5	1.8


#		5' --> 3'
		    X
		   U  G
		   M  U
		    YG
#		3' <-- 5'
#		    Y 
# 	----------------------------
	M	A	C	G	U
# 	----------------------------
M	1.4	1.4	1.4	1.4	1.4
A	1.4	1.4	1.4	1.4	1.4
C	2.5	2.5	2.5	2.5	2.5
G	1.4	1.4	1.4	1.4	1.4
U	2.5	2.5	2.5	2.5	1.8


#		5' --> 3'
		    X
		   U  G
		   M  U
		    YU
#		3' <-- 5'
#		    Y 
# 	----------------------------
	M	A	C	G	U
# 	----------------------------
M	2.5	2.5	2.5	1.4	2.5
A	2.5	2.5	2.5	1.4	2.5
C	2.5	2.5	2.5	2.5	2.5
G	1.4	1.4	2.5	1.4	2.5
U	1.8	1.8	1.8	1.8	1.8


#		5' --> 3'
		    X
		   U  U
		   M  G
		    YM
#		3' <-- 5'
#		    Y 
# 	----------------------------
	M	A	C	G	U
# 	----------------------------
M	2.5	2.5	2.5	1.4	2.5
A	2.5	2.5	2.5	1.4	2.5
C	2.5	2.5	2.5	2.5	2.5
G	1.4	1.4	2.5	1.4	2.5
U	2.5	2.5	2.5	2.5	1.8


#		5' --> 3'
		    X
		   U  U
		   M  G
		    YA
#		3' <-- 5'
#		    Y 
# 	----------------------------
	M	A	C	G	U
# 	----------------------------
M	2.5	2.5	2.5	1.4	2.5
A	2.5	2.5	2.5	1.4	2.5
C	2.5	2.5	2.5	2.5	2.5
G	1.4	1.4	2.5	1.4	2.5
U	2.5	2.5	2.5	2.5	1.8


#		5' --> 3'
		    X
		   U  U
		   M  G
		    YC
#		3' <-- 5'
#		    Y 
# 	----------------------------
	M	A	C	G	U
# 	----------------------------
M	2.5	2.5	2.5	1.4	2.5
A	2.5	2.5	2.5	1.4	2.5
C	2.5	2.5	2.5	2.5	2.5
G	1.4	1.4	2.5	1.4	2.5
U	2.5	2.5	2.5	2.5	1.8


#		5' --> 3'
		    X
		   U  U
		   M  G
		    YG
#		3' <-- 5'
#		    Y 
# 	----------------------------
	M	A	C	G	U
# 	----------------------------
M	1.4	1.4	1.4	1.4	1.4
A	1.4	1.4	1.4	1.4	1.4
C	2.5	2.5	2.5	2.5	2.5
G	1.4	1.4	1.4	1.4	1.4
U	2.5	2.5	2.5	2.5	1.8


#		5' --> 3'
		    X
		   U  U
		   M  G
		    YU
#		3' <-- 5'
#		    Y 
# 	----------------------------
	M	A	C	G	U
# 	----------------------------
M	2.5	2.5	2.5	1.4	2.5
A	2.5	2.5	2.5	1.4	2.5
C	2.5	2.5	2.5	2.5	2.5
G	1.4	1.4	2.5	1.4	2.5
U	1.8	1.8	1.8	1.8	1.8


#		5' --> 3'
		    X
		   G  A
		   U  U
		    YM
#		3' <-- 5'
#		    Y 
# 	----------------------------
	M	A	C	G	U
# 	----------------------------
M	3.2	3.2	3.2	3.2	3.2
A	3.2	3.2	3.2	3.2	3.2
C	3.2	3.2	3.2	3.2	3.2
G	2.1	2.1	2.1	2.1	2.1
U	3.2	3.2	3.2	3.2	2.5


#		5' --> 3'
		    X
		   G  A
		   U  U
		    YA
#		3' <-- 5'
#		    Y 
# 	----------------------------
	M	A	C	G	U
# 	----------------------------
M	3.2	3.2	3.2	3.2	3.2
A	3.2	3.2	3.2	3.2	3.2
C	3.2	3.2	3.2	3.2	3.2
G	2.1	2.1	2.1	2.1	2.1
U	3.2	3.2	3.2	3.2	2.5


#		5' --> 3'
		    X
		   G  A
		   U  U
		    YC
#		3' <-- 5'
#		    Y 
# 	----------------------------
	M	A	C	G	U
# 	----------------------------
M	3.2	3.2	3.2	3.2	3.2
A	3.2	3.2	3.2	3.2	3.2
C	3.2	3.2	3.2	3.2	3.2
G	2.1	2.1	3.2	2.1	3.2
U	3.2	3.2	3.2	3.2	2.5


#		5' --> 3'
		    X
		   G  A
		   U  U
		    YG
#		3' <-- 5'
#		    Y 
# 	----------------------------
	M	A	C	G	U
# 	----------------------------
M	2.1	2.1	2.1	2.1	2.1
A	2.1	2.1	2.1	2.1	2.1
C	3.2	3.2	3.2	3.2	3.2
G	2.1	2.1	2.1	2.1	2.1
U	3.2	3.2	3.2	3.2	2.5


#		5' --> 3'
		    X
		   G  A
		   U  U
		    YU
#		3' <-- 5'
#		    Y 
# 	----------------------------
	M	A	C	G	U
# 	----------------------------
M	3.2	3.2	3.2	3.2	3.2
A	3.2	3.2	3.2	3.2	3.2
C	3.2	3.2	3.2	3.2	3.2
G	2.1	2.1	3.2	2.1	3.2
U	2.5	2.5	2.5	2.5	2.5


#		5' --> 3'
		    X
		   G  M
		   U  U
		    YM
#		3' <-- 5'
#		    Y 
# 	----------------------------
	M	A	C	G	U
# 	----------------------------
M	2.5	2.5	2.5	2.5	2.5
A	2.5	2.5	2.5	2.5	2.5
C	2.5	2.5	2.5	2.5	2.5
G	1.4	1.4	1.4	1.4	1.4
U	2.5	2.5	2.5	2.5	1.8


#		5' --> 3'
		    X
		   G  M
		   U  U
		    YA
#		3' <-- 5'
#		    Y 
# 	----------------------------
	M	A	C	G	U
# 	----------------------------
M	2.5	2.5	2.5	2.5	2.5
A	2.5	2.5	2.5	2.5	2.5
C	2.5	2.5	2.5	2.5	2.5
G	1.4	1.4	1.4	1.4	1.4
U	2.5	2.5	2.5	2.5	1.8


#		5' --> 3'
		    X
		   G  M
		   U  U
		    YC
#		3' <-- 5'
#		    Y 
# 	----------------------------
	M	A	C	G	U
# 	----------------------------
M	2.5	2.5	2.5	2.5	2.5
A	2.5	2.5	2.5	2.5	2.5
C	2.5	2.5	2.5	2.5	2.5
G	1.4	1.4	2.5	1.4	2.5
U	2.5	2.5	2.5	2.5	1.8


#		5' --> 3'
		    X
		   G  M
		   U  U
		    YG
#		3' <-- 5'
#		    Y 
# 	----------------------------
	M	A	C	G	U
# 	----------------------------
M	1.4	1.4	1.4	1.4	1.4
A	1.4	1.4	1.4	1.4	1.4
C	2.5	2.5	2.5	2.5	2.5
G	1.4	1.4	1.4	1.4	1.4
U	2.5	2.5	2.5	2.5	1.8


#		5' --> 3'
		    X
		   G  M
		   U  U
		    YU
#		3' <-- 5'
#		    Y 
# 	----------------------------
	M	A	C	G	U
# 	----------------------------
M	2.5	2.5	2.5	2.5	2.5
A	2.5	2.5	2.5	2.5	2.5
C	2.5	2.5	2.5	2.5	2.5
G	1.4	1.4	2.5	1.4	2.5
U	1.8	1.8	1.8	1.8	1.8


#		5' --> 3'
		    X
		   G  C
		   U  G
		    YM
#		3' <-- 5'
#		    Y 
# 	----------------------------
	M	A	C	G	U
# 	----------------------------
M	2.5	2.5	2.5	2.5	2.5
A	2.5	2.5	2.5	2.5	2.5
C	2.5	2.5	2.5	2.5	2.5
G	1.4	1.4	2.5	1.4	2.5
U	2.5	2.5	2.5	2.5	1.7


#		5' --> 3'
		    X
		   G  C
		   U  G
		    YA
#		3' <-- 5'
#		    Y 
# 	----------------------------
	M	A	C	G	U
# 	----------------------------
M	2.5	2.5	2.5	2.5	2.5
A	2.5	2.5	2.5	2.5	2.5
C	2.5	2.5	2.5	2.5	2.5
G	1.4	1.4	2.5	1.4	2.5
U	2.5	2.5	2.5	2.5	1.7


#		5' --> 3'
		    X
		   G  C
		   U  G
		    YC
#		3' <-- 5'
#		    Y 
# 	----------------------------
	M	A	C	G	U
# 	----------------------------
M	2.5	2.5	2.5	2.5	2.5
A	2.5	2.5	2.5	2.5	2.5
C	2.5	2.5	2.5	2.5	2.5
G	1.4	1.4	2.5	1.4	2.5
U	2.5	2.5	2.5	2.5	1.7


#		5' --> 3'
		    X
		   G  C
		   U  G
		    YG
#		3' <-- 5'
#		    Y 
# 	----------------------------
	M	A	C	G	U
# 	----------------------------
M	1.4	1.4	1.4	1.4	1.4
A	1.4	1.4	1.4	1.4	1.4
C	2.5	2.5	2.5	2.5	2.5
G	1.4	1.4	1.4	1.4	1.4
U	2.5	2.5	2.5	2.5	1.7


#		5' --> 3'
		    X
		   G  C
		   U  G
		    YU
#		3' <-- 5'
#		    Y 
# 	----------------------------
	M	A	C	G	U
# 	----------------------------
M	2.5	2.5	2.5	2.5	2.5
A	2.5	2.5	2.5	2.5	2.5
C	2.5	2.5	2.5	2.5	2.5
G	1.4	1.4	2.5	1.4	2.5
U	1.7	1.7	1.7	1.7	1.7


#		5' --> 3'
		    X
		   G  G
		   U  C
		    YM
#		3' <-- 5'
#		    Y 
# 	----------------------------
	M	A	C	G	U
# 	----------------------------
M	2.0	2.0	2.5	1.6	2.5
A	2.0	2.0	2.5	1.6	2.5
C	2.5	2.5	2.5	2.5	2.5
G	1.4	1.4	1.4	1.4	1.4
U	2.5	2.5	2.5	2.5	1.7


#		5' --> 3'
		    X
		   G  G
		   U  C
		    YA
#		3' <-- 5'
#		    Y 
# 	----------------------------
	M	A	C	G	U
# 	----------------------------
M	2.0	2.0	2.5	1.6	2.5
A	2.0	2.0	2.5	1.6	2.5
C	2.5	2.5	2.5	2.5	2.5
G	1.4	1.4	1.4	1.4	1.4
U	2.5	2.5	2.5	2.5	1.7


#		5' --> 3'
		    X
		   G  G
		   U  C
		    YC
#		3' <-- 5'
#		    Y 
# 	----------------------------
	M	A	C	G	U
# 	----------------------------
M	2.5	2.5	2.5	2.5	2.5
A	2.5	2.5	2.5	2.5	2.5
C	2.5	2.5	2.5	2.5	2.5
G	1.4	1.4	2.5	1.4	2.5
U	2.5	2.5	2.5	2.5	1.7


#		5' --> 3'
		    X
		   G  G
		   U  C
		    YG
#		3' <-- 5'
#		    Y 
# 	----------------------------
	M	A	C	G	U
# 	----------------------------
M	0.7	0.7	1.4	1.4	1.4
A	0.7	0.7	1.4	1.4	1.4
C	2.5	2.5	2.5	2.5	2.5
G	1.4	1.4	1.4	1.4	1.4
U	2.5	2.5	2.5	2.5	1.7


#		5' --> 3'
		    X
		   G  G
		   U  C
		    YU
#		3' <-- 5'
#		    Y 
# 	----------------------------
	M	A	C	G	U
# 	----------------------------
M	2.5	2.5	2.5	2.5	2.5
A	2.5	2.5	2.5	2.5	2.5
C	2.5	2.5	1.4	2.5	2.5
G	1.4	1.4	2.5	1.4	2.5
U	1.7	1.7	1.7	1.7	1.7


#		5' --> 3'
		    X
		   G  U
		   U  A
		    YM
#		3' <-- 5'
#		    Y 
# 	----------------------------
	M	A	C	G	U
# 	----------------------------
M	3.2	3.2	3.2	3.2	3.2
A	3.2	3.2	3.2	3.2	3.2
C	3.2	3.2	3.2	3.2	3.2
G	2.1	2.1	3.2	2.1	3.2
U	3.2	3.2	3.2	3.2	2.5


#		5' --> 3'
		    X
		   G  U
		   U  A
		    YA
#		3' <-- 5'
#		    Y 
# 	----------------------------
	M	A	C	G	U
# 	----------------------------
M	3.2	3.2	3.2	3.2	3.2
A	3.2	3.2	3.2	3.2	3.2
C	3.2	3.2	3.2	3.2	3.2
G	2.1	2.1	3.2	2.1	3.2
U	3.2	3.2	3.2	3.2	2.5


#		5' --> 3'
		    X
		   G  U
		   U  A
		    YC
#		3' <-- 5'
#		    Y 
# 	----------------------------
	M	A	C	G	U
# 	----------------------------
M	3.2	3.2	3.2	3.2	3.2
A	3.2	3.2	3.2	3.2	3.2
C	3.2	3.2	3.2	3.2	3.2
G	2.1	2.1	3.2	2.1	3.2
U	3.2	3.2	3.2	3.2	2.5


#		5' --> 3'
		    X
		   G  U
		   U  A
		    YG
#		3' <-- 5'
#		    Y 
# 	----------------------------
	M	A	C	G	U
# 	----------------------------
M	2.1	2.1	2.1	2.1	2.1
A	2.1	2.1	2.1	2.1	2.1
C	3.2	3.2	3.2	3.2	3.2
G	2.1	2.1	2.1	2.1	2.1
U	3.2	3.2	3.2	3.2	2.5


#		5' --> 3'
		    X
		   G  U
		   U  A
		    YU
#		3' <-- 5'
#		    Y 
# 	----------------------------
	M	A	C	G	U
# 	----------------------------
M	3.2	3.2	3.2	3.2	3.2
A	3.2	3.2	3.2	3.2	3.2
C	3.2	3.2	3.2	3.2	3.2
G	2.1	2.1	3.2	2.1	3.2
U	2.5	2.5	2.5	2.5	2.5


#		5' --> 3'
		    X
		   G  U
		   U  M
		    YM
#		3' <-- 5'
#		    Y 
# 	----------------------------
	M	A	C	G	U
# 	----------------------------
M	2.5	2.5	2.5	2.5	2.5
A	2.5	2.5	2.5	2.5	2.5
C	2.5	2.5	2.5	2.5	2.5
G	1.4	1.4	2.5	1.4	2.5
U	2.5	2.5	2.5	2.5	1.8


#		5' --> 3'
		    X
		   G  U
		   U  M
		    YA
#		3' <-- 5'
#		    Y 
# 	----------------------------
	M	A	C	G	U
# 	----------------------------
M	2.5	2.5	2.5	2.5	2.5
A	2.5	2.5	2.5	2.5	2.5
C	2.5	2.5	2.5	2.5	2.5
G	1.4	1.4	2.5	1.4	2.5
U	2.5	2.5	2.5	2.5	1.8


#		5' --> 3'
		    X
		   G  U
		   U  M
		    YC
#		3' <-- 5'
#		    Y 
# 	----------------------------
	M	A	C	G	U
# 	----------------------------
M	2.5	2.5	2.5	2.5	2.5
A	2.5	2.5	2.5	2.5	2.5
C	2.5	2.5	2.5	2.5	2.5
G	1.4	1.4	2.5	1.4	2.5
U	2.5	2.5	2.5	2.5	1.8


#		5' --> 3'
		    X
		   G  U
		   U  M
		    YG
#		3' <-- 5'
#		    Y 
# 	----------------------------
	M	A	C	G	U
# 	----------------------------
M	1.4	1.4	1.4	1.4	1.4
A	1.4	1.4	1.4	1.4	1.4
C	2.5	2.5	2.5	2.5	2.5
G	1.4	1.4	1.4	1.4	1.4
U	2.5	2.5	2.5	2.5	1.8


#		5' --> 3'
		    X
		   G  U
		   U  M
		    YU
#		3' <-- 5'
#		    Y 
# 	----------------------------
	M	A	C	G	U
# 	----------------------------
M	2.5	2.5	2.5	2.5	2.5
A	2.5	2.5	2.5	2.5	2.5
C	2.5	2.5	2.5	2.5	2.5
G	1.4	1.4	2.5	1.4	2.5
U	1.8	1.8	1.8	1.8	1.8


#		5' --> 3'
		    X
		   G  G
		   U  U
		    YM
#		3' <-- 5'
#		    Y 
# 	----------------------------
	M	A	C	G	U
# 	----------------------------
M	1.5	1.5	2.7	1.1	2.7
A	1.5	1.5	2.7	1.1	2.7
C	2.7	2.7	2.7	2.7	2.7
G	1.6	1.6	1.6	1.6	1.6
U	2.7	2.7	2.7	2.7	2.0


#		5' --> 3'
		    X
		   G  G
		   U  U
		    YA
#		3' <-- 5'
#		    Y 
# 	----------------------------
	M	A	C	G	U
# 	----------------------------
M	1.5	1.5	2.7	1.1	2.7
A	1.5	1.5	2.7	1.1	2.7
C	2.7	2.7	2.7	2.7	2.7
G	1.6	1.6	1.6	1.6	1.6
U	2.7	2.7	2.7	2.7	2.0


#		5' --> 3'
		    X
		   G  G
		   U  U
		    YC
#		3' <-- 5'
#		    Y 
# 	----------------------------
	M	A	C	G	U
# 	----------------------------
M	2.7	2.7	2.7	2.7	2.7
A	2.7	2.7	2.7	2.7	2.7
C	2.7	2.7	2.7	2.7	2.7
G	1.6	1.6	2.7	1.6	2.7
U	2.7	2.7	2.7	2.7	2.0


#		5' --> 3'
		    X
		   G  G
		   U  U
		    YG
#		3' <-- 5'
#		    Y 
# 	----------------------------
	M	A	C	G	U
# 	----------------------------
M	0.2	0.2	1.6	1.6	1.6
A	0.2	0.2	1.6	1.6	1.6
C	2.7	2.7	2.7	2.7	2.7
G	1.6	1.6	1.6	1.6	1.6
U	2.7	2.7	2.7	2.7	2.0


#		5' --> 3'
		    X
		   G  G
		   U  U
		    YU
#		3' <-- 5'
#		    Y 
# 	----------------------------
	M	A	C	G	U
# 	----------------------------
M	2.7	2.7	2.7	2.7	2.7
A	2.7	2.7	2.7	2.7	2.7
C	2.7	2.7	0.9	2.7	2.7
G	1.6	1.6	2.7	1.6	2.7
U	2.0	2.0	2.0	2.0	2.0


#		5' --> 3'
		    X
		   G  U
		   U  G
		    YM
#		3' <-- 5'
#		    Y 
# 	----------------------------
	M	A	C	G	U
# 	----------------------------
M	2.7	2.7	2.7	2.7	2.7
A	2.7	2.7	2.7	2.7	2.7
C	2.7	2.7	2.7	2.7	2.7
G	1.6	1.6	2.7	1.6	2.7
U	2.7	2.7	2.7	2.7	2.0


#		5' --> 3'
		    X
		   G  U
		   U  G
		    YA
#		3' <-- 5'
#		    Y 
# 	----------------------------
	M	A	C	G	U
# 	----------------------------
M	2.7	2.7	2.7	2.7	2.7
A	2.7	2.7	2.7	2.7	2.7
C	2.7	2.7	2.7	2.7	2.7
G	1.6	1.6	2.7	1.6	2.7
U	2.7	2.7	2.7	2.7	2.0


#		5' --> 3'
		    X
		   G  U
		   U  G
		    YC
#		3' <-- 5'
#		    Y 
# 	----------------------------
	M	A	C	G	U
# 	----------------------------
M	2.7	2.7	2.7	2.7	2.7
A	2.7	2.7	2.7	2.7	2.7
C	2.7	2.7	2.7	2.7	2.7
G	1.6	1.6	2.7	1.6	2.7
U	2.7	2.7	2.7	2.7	2.0


#		5' --> 3'
		    X
		   G  U
		   U  G
		    YG
#		3' <-- 5'
#		    Y 
# 	----------------------------
	M	A	C	G	U
# 	----------------------------
M	1.6	1.6	1.6	1.6	1.6
A	1.6	1.6	1.6	1.6	1.6
C	2.7	2.7	2.7	2.7	2.7
G	1.6	1.6	1.6	1.6	1.6
U	2.7	2.7	2.7	2.7	2.0


#		5' --> 3'
		    X
		   G  U
		   U  G
		    YU
#		3' <-- 5'
#		    Y 
# 	----------------------------
	M	A	C	G	U
# 	----------------------------
M	2.7	2.7	2.7	2.7	2.7
A	2.7	2.7	2.7	2.7	2.7
C	2.7	2.7	2.7	2.7	2.7
G	1.6	1.6	2.7	1.6	2.7
U	2.0	2.0	2.0	2.0	2.0


#		5' --> 3'
		    X
		   U  A
		   G  U
		    YM
#		3' <-- 5'
#		    Y 
# 	----------------------------
	M	A	C	G	U
# 	----------------------------
M	3.2	3.2	3.2	2.1	3.2
A	3.2	3.2	3.2	2.1	3.2
C	3.2	3.2	3.2	3.2	3.2
G	2.1	2.1	2.1	2.1	2.1
U	3.2	3.2	3.2	3.2	2.5


#		5' --> 3'
		    X
		   U  A
		   G  U
		    YA
#		3' <-- 5'
#		    Y 
# 	----------------------------
	M	A	C	G	U
# 	----------------------------
M	3.2	3.2	3.2	2.1	3.2
A	3.2	3.2	3.2	2.1	3.2
C	3.2	3.2	3.2	3.2	3.2
G	2.1	2.1	2.1	2.1	2.1
U	3.2	3.2	3.2	3.2	2.5


#		5' --> 3'
		    X
		   U  A
		   G  U
		    YC
#		3' <-- 5'
#		    Y 
# 	----------------------------
	M	A	C	G	U
# 	----------------------------
M	3.2	3.2	3.2	2.1	3.2
A	3.2	3.2	3.2	2.1	3.2
C	3.2	3.2	3.2	3.2	3.2
G	2.1	2.1	3.2	2.1	3.2
U	3.2	3.2	3.2	3.2	2.5


#		5' --> 3'
		    X
		   U  A
		   G  U
		    YG
#		3' <-- 5'
#		    Y 
# 	----------------------------
	M	A	C	G	U
# 	----------------------------
M	2.1	2.1	2.1	2.1	2.1
A	2.1	2.1	2.1	2.1	2.1
C	3.2	3.2	3.2	3.2	3.2
G	2.1	2.1	2.1	2.1	2.1
U	3.2	3.2	3.2	3.2	2.5


#		5' --> 3'
		    X
		   U  A
		   G  U
		    YU
#		3' <-- 5'
#		    Y 
# 	----------------------------
	M	A	C	G	U
# 	----------------------------
M	3.2	3.2	3.2	2.1	3.2
A	3.2	3.2	3.2	2.1	3.2
C	3.2	3.2	3.2	3.2	3.2
G	2.1	2.1	3.2	2.1	3.2
U	2.5	2.5	2.5	2.5	2.5


#		5' --> 3'
		    X
		   U  M
		   G  U
		    YM
#		3' <-- 5'
#		    Y 
# 	----------------------------
	M	A	C	G	U
# 	----------------------------
M	2.5	2.5	2.5	1.4	2.5
A	2.5	2.5	2.5	1.4	2.5
C	2.5	2.5	2.5	2.5	2.5
G	1.4	1.4	1.4	1.4	1.4
U	2.5	2.5	2.5	2.5	1.8


#		5' --> 3'
		    X
		   U  M
		   G  U
		    YA
#		3' <-- 5'
#		    Y 
# 	----------------------------
	M	A	C	G	U
# 	----------------------------
M	2.5	2.5	2.5	1.4	2.5
A	2.5	2.5	2.5	1.4	2.5
C	2.5	2.5	2.5	2.5	2.5
G	1.4	1.4	1.4	1.4	1.4
U	2.5	2.5	2.5	2.5	1.8


#		5' --> 3'
		    X
		   U  M
		   G  U
		    YC
#		3' <-- 5'
#		    Y 
# 	----------------------------
	M	A	C	G	U
# 	----------------------------
M	2.5	2.5	2.5	1.4	2.5
A	2.5	2.5	2.5	1.4	2.5
C	2.5	2.5	2.5	2.5	2.5
G	1.4	1.4	2.5	1.4	2.5
U	2.5	2.5	2.5	2.5	1.8


#		5' --> 3'
		    X
		   U  M
		   G  U
		    YG
#		3' <-- 5'
#		    Y 
# 	----------------------------
	M	A	C	G	U
# 	----------------------------
M	1.4	1.4	1.4	1.4	1.4
A	1.4	1.4	1.4	1.4	1.4
C	2.5	2.5	2.5	2.5	2.5
G	1.4	1.4	1.4	1.4	1.4
U	2.5	2.5	2.5	2.5	1.8


#		5' --> 3'
		    X
		   U  M
		   G  U
		    YU
#		3' <-- 5'
#		    Y 
# 	----------------------------
	M	A	C	G	U
# 	----------------------------
M	2.5	2.5	2.5	1.4	2.5
A	2.5	2.5	2.5	1.4	2.5
C	2.5	2.5	2.5	2.5	2.5
G	1.4	1.4	2.5	1.4	2.5
U	1.8	1.8	1.8	1.8	1.8


#		5' --> 3'
		    X
		   U  C
		   G  G
		    YM
#		3' <-- 5'
#		    Y 
# 	----------------------------
	M	A	C	G	U
# 	----------------------------
M	2.5	2.5	2.5	1.4	2.5
A	2.5	2.5	2.5	1.4	2.5
C	2.5	2.5	2.5	2.5	2.5
G	1.4	1.4	2.5	1.4	2.5
U	2.5	2.5	2.5	2.5	1.7


#		5' --> 3'
		    X
		   U  C
		   G  G
		    YA
#		3' <-- 5'
#		    Y 
# 	----------------------------
	M	A	C	G	U
# 	----------------------------
M	2.5	2.5	2.5	1.4	2.5
A	2.5	2.5	2.5	1.4	2.5
C	2.5	2.5	2.5	2.5	2.5
G	1.4	1.4	2.5	1.4	2.5
U	2.5	2.5	2.5	2.5	1.7


#		5' --> 3'
		    X
		   U  C
		   G  G
		    YC
#		3' <-- 5'
#		    Y 
# 	----------------------------
	M	A	C	G	U
# 	----------------------------
M	2.5	2.5	2.5	1.4	2.5
A	2.5	2.5	2.5	1.4	2.5
C	2.5	2.5	2.5	2.5	2.5
G	1.4	1.4	2.5	1.4	2.5
U	2.5	2.5	2.5	2.5	1.7


#		5' --> 3'
		    X
		   U  C
		   G  G
		    YG
#		3' <-- 5'
#		    Y 
# 	----------------------------
	M	A	C	G	U
# 	----------------------------
M	1.4	1.4	1.4	1.4	1.4
A	1.4	1.4	1.4	1.4	1.4
C	2.5	2.5	2.5	2.5	2.5
G	1.4	1.4	1.4	1.4	1.4
U	2.5	2.5	2.5	2.5	1.7


#		5' --> 3'
		    X
		   U  C
		   G  G
		    YU
#		3' <-- 5'
#		    Y 
# 	----------------------------
	M	A	C	G	U
# 	----------------------------
M	2.5	2.5	2.5	1.4	2.5
A	2.5	2.5	2.5	1.4	2.5
C	2.5	2.5	2.5	2.5	2.5
G	1.4	1.4	2.5	1.4	2.5
U	1.7	1.7	1.7	1.7	1.7


#		5' --> 3'
		    X
		   U  G
		   G  C
		    YM
#		3' <-- 5'
#		    Y 
# 	----------------------------
	M	A	C	G	U
# 	----------------------------
M	2.5	2.5	2.5	1.4	2.5
A	2.5	2.5	2.5	1.4	2.5
C	2.5	2.5	2.5	2.5	2.5
G	1.4	1.4	1.4	1.4	1.4
U	2.5	2.5	2.5	2.5	1.7


#		5' --> 3'
		    X
		   U  G
		   G  C
		    YA
#		3' <-- 5'
#		    Y 
# 	----------------------------
	M	A	C	G	U
# 	----------------------------
M	2.5	2.5	2.5	1.4	2.5
A	2.5	2.5	2.5	1.4	2.5
C	2.5	2.5	2.5	2.5	2.5
G	1.4	1.4	1.4	1.4	1.4
U	2.5	2.5	2.5	2.5	1.7


#		5' --> 3'
		    X
		   U  G
		   G  C
		    YC
#		3' <-- 5'
#		    Y 
# 	----------------------------
	M	A	C	G	U
# 	----------------------------
M	2.5	2.5	2.5	1.4	2.5
A	2.5	2.5	2.5	1.4	2.5
C	2.5	2.5	2.5	2.5	2.5
G	1.4	1.4	2.5	1.4	2.5
U	2.5	2.5	2.5	2.5	1.7


#		5' --> 3'
		    X
		   U  G
		   G  C
		    YG
#		3' <-- 5'
#		    Y 
# 	----------------------------
	M	A	C	G	U
# 	----------------------------
M	1.4	1.4	1.4	1.4	1.4
A	1.4	1.4	1.4	1.4	1.4
C	2.5	2.5	2.5	2.5	2.5
G	1.4	1.4	1.4	1.4	1.4
U	2.5	2.5	2.5	2.5	1.7


#		5' --> 3'
		    X
		   U  G
		   G  C
		    YU
#		3' <-- 5'
#		    Y 
# 	----------------------------
	M	A	C	G	U
# 	----------------------------
M	2.5	2.5	2.5	1.4	2.5
A	2.5	2.5	2.5	1.4	2.5
C	2.5	2.5	2.5	2.5	2.5
G	1.4	1.4	2.5	1.4	2.5
U	1.7	1.7	1.7	1.7	1.7


#		5' --> 3'
		    X
		   U  U
		   G  A
		    YM
#		3' <-- 5'
#		    Y 
# 	----------------------------
	M	A	C	G	U
# 	----------------------------
M	3.2	3.2	3.2	2.1	3.2
A	3.2	3.2	3.2	2.1	3.2
C	3.2	3.2	3.2	3.2	3.2
G	2.1	2.1	3.2	2.1	3.2
U	3.2	3.2	3.2	3.2	2.5


#		5' --> 3'
		    X
		   U  U
		   G  A
		    YA
#		3' <-- 5'
#		    Y 
# 	----------------------------
	M	A	C	G	U
# 	----------------------------
M	3.2	3.2	3.2	2.1	3.2
A	3.2	3.2	3.2	2.1	3.2
C	3.2	3.2	3.2	3.2	3.2
G	2.1	2.1	3.2	2.1	3.2
U	3.2	3.2	3.2	3.2	2.5


#		5' --> 3'
		    X
		   U  U
		   G  A
		    YC
#		3' <-- 5'
#		    Y 
# 	----------------------------
	M	A	C	G	U
# 	----------------------------
M	3.2	3.2	3.2	2.1	3.2
A	3.2	3.2	3.2	2.1	3.2
C	3.2	3.2	3.2	3.2	3.2
G	2.1	2.1	3.2	2.1	3.2
U	3.2	3.2	3.2	3.2	2.5


#		5' --> 3'
		    X
		   U  U
		   G  A
		    YG
#		3' <-- 5'
#		    Y 
# 	----------------------------
	M	A	C	G	U
# 	----------------------------
M	2.1	2.1	2.1	2.1	2.1
A	2.1	2.1	2.1	2.1	2.1
C	3.2	3.2	3.2	3.2	3.2
G	2.1	2.1	2.1	2.1	2.1
U	3.2	3.2	3.2	3.2	2.5


#		5' --> 3'
		    X
		   U  U
		   G  A
		    YU
#		3' <-- 5'
#		    Y 
# 	----------------------------
	M	A	C	G	U
# 	----------------------------
M	3.2	3.2	3.2	2.1	3.2
A	3.2	3.2	3.2	2.1	3.2
C	3.2	3.2	3.2	3.2	3.2
G	2.1	2.1	3.2	2.1	3.2
U	2.5	2.5	2.5	2.5	2.5


#		5' --> 3'
		    X
		   U  U
		   G  M
		    YM
#		3' <-- 5'
#		    Y 
# 	----------------------------
	M	A	C	G	U
# 	----------------------------
M	2.5	2.5	2.5	1.4	2.5
A	2.5	2.5	2.5	1.4	2.5
C	2.5	2.5	2.5	2.5	2.5
G	1.4	1.4	2.5	1.4	2.5
U	2.5	2.5	2.5	2.5	1.8


#		5' --> 3'
		    X
		   U  U
		   G  M
		    YA
#		3' <-- 5'
#		    Y 
# 	----------------------------
	M	A	C	G	U
# 	----------------------------
M	2.5	2.5	2.5	1.4	2.5
A	2.5	2.5	2.5	1.4	2.5
C	2.5	2.5	2.5	2.5	2.5
G	1.4	1.4	2.5	1.4	2.5
U	2.5	2.5	2.5	2.5	1.8


#		5' --> 3'
		    X
		   U  U
		   G  M
		    YC
#		3' <-- 5'
#		    Y 
# 	----------------------------
	M	A	C	G	U
# 	----------------------------
M	2.5	2.5	2.5	1.4	2.5
A	2.5	2.5	2.5	1.4	2.5
C	2.5	2.5	2.5	2.5	2.5
G	1.4	1.4	2.5	1.4	2.5
U	2.5	2.5	2.5	2.5	1.8


#		5' --> 3'
		    X
		   U  U
		   G  M
		    YG
#		3' <-- 5'
#		    Y 
# 	----------------------------
	M	A	C	G	U
# 	----------------------------
M	1.4	1.4	1.4	1.4	1.4
A	1.4	1.4	1.4	1.4	1.4
C	2.5	2.5	2.5	2.5	2.5
G	1.4	1.4	1.4	1.4	1.4
U	2.5	2.5	2.5	2.5	1.8


#		5' --> 3'
		    X
		   U  U
		   G  M
		    YU
#		3' <-- 5'
#		    Y 
# 	----------------------------
	M	A	C	G	U
# 	----------------------------
M	2.5	2.5	2.5	1.4	2.5
A	2.5	2.5	2.5	1.4	2.5
C	2.5	2.5	2.5	2.5	2.5
G	1.4	1.4	2.5	1.4	2.5
U	1.8	1.8	1.8	1.8	1.8


#		5' --> 3'
		    X
		   U  G
		   G  U
		    YM
#		3' <-- 5'
#		    Y 
# 	----------------------------
	M	A	C	G	U
# 	----------------------------
M	2.7	2.7	2.7	1.6	2.7
A	2.7	2.7	2.7	1.6	2.7
C	2.7	2.7	2.7	2.7	2.7
G	1.6	1.6	1.6	1.6	1.6
U	2.7	2.7	2.7	2.7	2.0


#		5' --> 3'
		    X
		   U  G
		   G  U
		    YA
#		3' <-- 5'
#		    Y 
# 	----------------------------
	M	A	C	G	U
# 	----------------------------
M	2.7	2.7	2.7	1.6	2.7
A	2.7	2.7	2.7	1.6	2.7
C	2.7	2.7	2.7	2.7	2.7
G	1.6	1.6	1.6	1.6	1.6
U	2.7	2.7	2.7	2.7	2.0


#		5' --> 3'
		    X
		   U  G
		   G  U
		    YC
#		3' <-- 5'
#		    Y 
# 	----------------------------
	M	A	C	G	U
# 	----------------------------
M	2.7	2.7	2.7	1.6	2.7
A	2.7	2.7	2.7	1.6	2.7
C	2.7	2.7	2.7	2.7	2.7
G	1.6	1.6	2.7	1.6	2.7
U	2.7	2.7	2.7	2.7	2.0


#		5' --> 3'
		    X
		   U  G
		   G  U
		    YG
#		3' <-- 5'
#		    Y 
# 	----------------------------
	M	A	C	G	U
# 	----------------------------
M	1.6	1.6	1.6	1.6	1.6
A	1.6	1.6	1.6	1.6	1.6
C	2.7	2.7	2.7	2.7	2.7
G	1.6	1.6	1.6	1.6	1.6
U	2.7	2.7	2.7	2.7	2.0


#		5' --> 3'
		    X
		   U  G
		   G  U
		    YU
#		3' <-- 5'
#		    Y 
# 	----------------------------
	M	A	C	G	U
# 	----------------------------
M	2.7	2.7	2.7	1.6	2.7
A	2.7	2.7	2.7	1.6	2.7
C	2.7	2.7	2.7	2.7	2.7
G	1.6	1.6	2.7	1.6	2.7
U	2.0	2.0	2.0	2.0	2.0


#		5' --> 3'
		    X
		   U  U
		   G  G
		    YM
#		3' <-- 5'
#		    Y 
# 	----------------------------
	M	A	C	G	U
# 	----------------------------
M	2.7	2.7	2.7	1.6	2.7
A	2.7	2.7	2.7	1.6	2.7
C	2.7	2.7	2.7	2.7	2.7
G	1.6	1.6	2.7	1.6	2.7
U	2.7	2.7	2.7	2.7	2.0


#		5' --> 3'
		    X
		   U  U
		   G  G
		    YA
#		3' <-- 5'
#		    Y 
# 	----------------------------
	M	A	C	G	U
# 	----------------------------
M	2.7	2.7	2.7	1.6	2.7
A	2.7	2.7	2.7	1.6	2.7
C	2.7	2.7	2.7	2.7	2.7
G	1.6	1.6	2.7	1.6	2.7
U	2.7	2.7	2.7	2.7	2.0


#		5' --> 3'
		    X
		   U  U
		   G  G
		    YC
#		3' <-- 5'
#		    Y 
# 	----------------------------
	M	A	C	G	U
# 	----------------------------
M	2.7	2.7	2.7	1.6	2.7
A	2.7	2.7	2.7	1.6	2.7
C	2.7	2.7	2.7	2.7	2.7
G	1.6	1.6	2.7	1.6	2.7
U	2.7	2.7	2.7	2.7	2.0


#		5' --> 3'
		    X
		   U  U
		   G  G
		    YG
#		3' <-- 5'
#		    Y 
# 	----------------------------
	M	A	C	G	U
# 	----------------------------
M	1.6	1.6	1.6	1.6	1.6
A	1.6	1.6	1.6	1.6	1.6
C	2.7	2.7	2.7	2.7	2.7
G	1.6	1.6	1.6	1.6	1.6
U	2.7	2.7	2.7	2.7	2.0


#		5' --> 3'
		    X
		   U  U
		   G  G
		    YU
#		3' <-- 5'
#		    Y 
# 	----------------------------
	M	A	C	G	U
# 	----------------------------
M	2.7	2.7	2.7	1.6	2.7
A	2.7	2.7	2.7	1.6	2.7
C	2.7	2.7	2.7	2.7	2.7
G	1.6	1.6	2.7	1.6	2.7
U	2.0	2.0	2.0	2.0	2.0
