# Supplementary material for: Secondary structure prediction for RNA sequences including N6-methyladenosine
Source: Nat Commun. 2022 Mar 11;13:1271. doi: 10.1038/s41467-022-28817-4 (PMC8917230; doi:10.1038/s41467-022-28817-4)
Supplement: Supplementary file 6 — Supplementary Software 2 [file 41467_2022_28817_MOESM6_ESM.zip › m6A_data_tables/m6A.int22.dg]

#							      5' ------> 3'
								A X1 Y1 A
								U X2 Y2 U
#							      3' <------ 5'
#								    Y
# ----------------------------------------------------------------------------------------------------------------------------------
	M	M	M	M	M	A	A	A	A	A	C	C	C	C	C	G	G	G	G	G	U	U	U	U	U
	M	A	C	G	U	M	A	C	G	U	M	A	C	G	U	M	A	C	G	U	M	A	C	G	U
#----------------------------------------------------------------------------------------------------------------------------------
MM	2.8	2.8	2.3	1.7	2.3	2.8	2.8	2.3	1.7	2.3	2.8	2.8	2.8	2.8	2.8	1.8	1.8	2.3	1.2	2.3	2.8	2.8	2.5	2.8	2.5
MA	2.8	2.8	2.3	1.7	2.3	2.8	2.8	2.3	1.7	2.3	2.8	2.8	2.8	2.8	2.8	1.8	1.8	2.3	1.2	2.3	2.8	2.8	2.5	2.8	2.5
MC	2.6	2.6	2.2	1.6	2.2	2.6	2.6	2.2	1.6	2.2	2.6	2.6	2.6	2.6	2.6	1.7	1.7	2.2	1.1	2.2	2.6	2.6	2.3	2.6	1.8
MG	2.2	2.2	1.8	1.2	1.8	2.2	2.2	1.8	1.2	1.8	2.2	2.2	2.8	2.2	2.8	1.3	1.3	1.8	2.0	1.8	2.2	2.2	2.5	2.2	1.4
MU	2.6	2.6	2.2	1.6	2.2	2.6	2.6	2.2	1.6	2.2	2.6	2.6	2.6	2.6	2.6	1.7	1.7	2.2	1.1	2.2	2.6	2.6	2.3	2.6	1.8
AM	2.8	2.8	2.3	1.7	2.3	2.8	2.8	2.3	1.7	2.3	2.8	2.8	2.8	2.8	2.8	1.8	1.8	2.3	1.2	2.3	2.8	2.8	2.5	2.8	2.5
AA	2.8	2.8	2.3	1.7	2.3	2.8	2.8	2.3	1.7	2.3	2.8	2.8	2.8	2.8	2.8	1.8	1.8	2.3	1.2	2.3	2.8	2.8	2.5	2.8	2.5
AC	2.6	2.6	2.2	1.6	2.2	2.6	2.6	2.2	1.6	2.2	2.6	2.6	2.6	2.6	2.6	1.7	1.7	2.2	1.1	2.2	2.6	2.6	2.3	2.6	1.8
AG	2.2	2.2	1.8	1.2	1.8	2.2	2.2	1.8	1.2	1.8	2.2	2.2	2.8	2.2	2.8	1.3	1.3	1.8	2.0	1.8	2.2	2.2	2.5	2.2	1.4
AU	2.6	2.6	2.2	1.6	2.2	2.6	2.6	2.2	1.6	2.2	2.6	2.6	2.6	2.6	2.6	1.7	1.7	2.2	1.1	2.2	2.6	2.6	2.3	2.6	1.8
CM	2.5	2.5	2.1	1.5	2.1	2.5	2.5	2.1	1.5	2.1	2.5	2.5	2.5	2.5	2.5	1.6	1.6	2.1	1.0	2.1	2.5	2.5	2.2	2.5	1.7
CA	2.5	2.5	2.1	1.5	2.1	2.5	2.5	2.1	1.5	2.1	2.5	2.5	2.5	2.5	2.5	1.6	1.6	2.1	1.0	2.1	2.5	2.5	2.2	2.5	1.7
CC	2.6	2.6	2.1	2.1	2.1	2.6	2.6	2.1	2.1	2.1	2.6	2.6	2.6	2.6	2.6	2.2	2.2	2.1	1.0	2.1	2.6	2.6	2.3	2.6	1.7
CG	2.5	2.5	2.1	1.5	2.1	2.5	2.5	2.1	1.5	2.1	2.5	2.5	2.5	2.5	2.5	1.6	1.6	2.1	1.0	2.1	2.5	2.5	2.2	2.5	1.7
CU	2.6	2.6	2.1	2.1	2.1	2.6	2.6	2.1	2.1	2.1	2.6	2.6	2.6	2.6	2.6	2.2	2.2	2.1	1.0	2.1	2.6	2.6	2.3	2.6	1.7
GM	1.5	1.5	1.1	0.5	1.1	1.5	1.5	1.1	0.5	1.1	1.5	1.5	2.1	1.5	2.1	0.6	0.6	1.1	1.3	1.1	1.5	1.5	1.8	1.5	0.7
GA	1.5	1.5	1.1	0.5	1.1	1.5	1.5	1.1	0.5	1.1	1.5	1.5	2.1	1.5	2.1	0.6	0.6	1.1	1.3	1.1	1.5	1.5	1.8	1.5	0.7
GC	2.6	2.6	2.2	1.6	2.2	2.6	2.6	2.2	1.6	2.2	2.6	2.6	2.6	2.6	2.6	1.7	1.7	2.2	1.1	2.2	2.6	2.6	2.3	2.6	1.8
GG	1.0	1.0	0.6	1.3	0.6	1.0	1.0	0.6	1.3	0.6	1.0	1.0	1.0	1.0	1.0	1.4	1.4	0.6	2.1	0.6	1.0	1.0	0.7	1.0	1.5
GU	2.6	2.6	2.2	1.6	2.2	2.6	2.6	2.2	1.6	2.2	2.6	2.6	2.6	2.6	2.6	1.7	1.7	2.2	1.1	2.2	2.6	2.6	2.3	2.6	1.8
UM	2.5	2.5	2.1	1.5	2.1	2.5	2.5	2.1	1.5	2.1	2.5	2.5	2.5	2.5	2.5	1.6	1.6	2.1	1.0	2.1	2.5	2.5	2.2	2.5	1.7
UA	2.5	2.5	2.1	1.5	2.1	2.5	2.5	2.1	1.5	2.1	2.5	2.5	2.5	2.5	2.5	1.6	1.6	2.1	1.0	2.1	2.5	2.5	2.2	2.5	1.7
UC	2.6	2.6	2.1	2.1	2.1	2.6	2.6	2.1	2.1	2.1	2.6	2.6	2.6	2.6	2.6	2.2	2.2	2.1	1.0	2.1	2.6	2.6	2.3	2.6	1.7
UG	2.5	2.5	2.1	1.5	2.1	2.5	2.5	2.1	1.5	2.1	2.5	2.5	2.5	2.5	2.5	1.6	1.6	2.1	1.0	2.1	2.5	2.5	2.2	2.5	1.7
UU	2.3	2.3	1.2	0.6	1.2	2.3	2.3	1.2	0.6	1.2	1.7	1.7	1.7	1.7	1.7	0.7	0.7	1.2	1.4	1.2	1.7	1.7	1.4	1.7	0.8


#							      5' ------> 3'
								A X1 Y1 M
								U X2 Y2 U
#							      3' <------ 5'
#								    Y
# ----------------------------------------------------------------------------------------------------------------------------------
	M	M	M	M	M	A	A	A	A	A	C	C	C	C	C	G	G	G	G	G	U	U	U	U	U
	M	A	C	G	U	M	A	C	G	U	M	A	C	G	U	M	A	C	G	U	M	A	C	G	U
#----------------------------------------------------------------------------------------------------------------------------------
MM	2.1	2.1	1.6	1.0	1.6	2.1	2.1	1.6	1.0	1.6	2.1	2.1	2.1	2.1	2.1	1.1	1.1	1.6	0.5	1.6	2.1	2.1	1.8	2.1	1.8
MA	2.1	2.1	1.6	1.0	1.6	2.1	2.1	1.6	1.0	1.6	2.1	2.1	2.1	2.1	2.1	1.1	1.1	1.6	0.5	1.6	2.1	2.1	1.8	2.1	1.8
MC	1.9	1.9	1.5	0.9	1.5	1.9	1.9	1.5	0.9	1.5	1.9	1.9	1.9	1.9	1.9	1.0	1.0	1.5	0.4	1.5	1.9	1.9	1.6	1.9	1.1
MG	1.5	1.5	1.1	0.5	1.1	1.5	1.5	1.1	0.5	1.1	1.5	1.5	2.1	1.5	2.1	0.6	0.6	1.1	1.3	1.1	1.5	1.5	1.8	1.5	0.7
MU	1.9	1.9	1.5	0.9	1.5	1.9	1.9	1.5	0.9	1.5	1.9	1.9	1.9	1.9	1.9	1.0	1.0	1.5	0.4	1.5	1.9	1.9	1.6	1.9	1.1
AM	2.1	2.1	1.6	1.0	1.6	2.1	2.1	1.6	1.0	1.6	2.1	2.1	2.1	2.1	2.1	1.1	1.1	1.6	0.5	1.6	2.1	2.1	1.8	2.1	1.8
AA	2.1	2.1	1.6	1.0	1.6	2.1	2.1	1.6	1.0	1.6	2.1	2.1	2.1	2.1	2.1	1.1	1.1	1.6	0.5	1.6	2.1	2.1	1.8	2.1	1.8
AC	1.9	1.9	1.5	0.9	1.5	1.9	1.9	1.5	0.9	1.5	1.9	1.9	1.9	1.9	1.9	1.0	1.0	1.5	0.4	1.5	1.9	1.9	1.6	1.9	1.1
AG	1.5	1.5	1.1	0.5	1.1	1.5	1.5	1.1	0.5	1.1	1.5	1.5	2.1	1.5	2.1	0.6	0.6	1.1	1.3	1.1	1.5	1.5	1.8	1.5	0.7
AU	1.9	1.9	1.5	0.9	1.5	1.9	1.9	1.5	0.9	1.5	1.9	1.9	1.9	1.9	1.9	1.0	1.0	1.5	0.4	1.5	1.9	1.9	1.6	1.9	1.1
CM	1.8	1.8	1.4	0.8	1.4	1.8	1.8	1.4	0.8	1.4	1.8	1.8	1.8	1.8	1.8	0.9	0.9	1.4	0.3	1.4	1.8	1.8	1.5	1.8	1.0
CA	1.8	1.8	1.4	0.8	1.4	1.8	1.8	1.4	0.8	1.4	1.8	1.8	1.8	1.8	1.8	0.9	0.9	1.4	0.3	1.4	1.8	1.8	1.5	1.8	1.0
CC	1.9	1.9	1.4	1.4	1.4	1.9	1.9	1.4	1.4	1.4	1.9	1.9	1.9	1.9	1.9	1.5	1.5	1.4	0.3	1.4	1.9	1.9	1.6	1.9	1.0
CG	1.8	1.8	1.4	0.8	1.4	1.8	1.8	1.4	0.8	1.4	1.8	1.8	1.8	1.8	1.8	0.9	0.9	1.4	0.3	1.4	1.8	1.8	1.5	1.8	1.0
CU	1.9	1.9	1.4	1.4	1.4	1.9	1.9	1.4	1.4	1.4	1.9	1.9	1.9	1.9	1.9	1.5	1.5	1.4	0.3	1.4	1.9	1.9	1.6	1.9	1.0
GM	0.8	0.8	0.4	-0.2	0.4	0.8	0.8	0.4	-0.2	0.4	0.8	0.8	1.4	0.8	1.4	-0.1	-0.1	0.4	0.6	0.4	0.8	0.8	1.1	0.8	0.0
GA	0.8	0.8	0.4	-0.2	0.4	0.8	0.8	0.4	-0.2	0.4	0.8	0.8	1.4	0.8	1.4	-0.1	-0.1	0.4	0.6	0.4	0.8	0.8	1.1	0.8	0.0
GC	1.9	1.9	1.5	0.9	1.5	1.9	1.9	1.5	0.9	1.5	1.9	1.9	1.9	1.9	1.9	1.0	1.0	1.5	0.4	1.5	1.9	1.9	1.6	1.9	1.1
GG	0.3	0.3	-0.1	0.6	-0.1	0.3	0.3	-0.1	0.6	-0.1	0.3	0.3	0.3	0.3	0.3	0.7	0.7	-0.1	1.4	-0.1	0.3	0.3	0.0	0.3	0.8
GU	1.9	1.9	1.5	0.9	1.5	1.9	1.9	1.5	0.9	1.5	1.9	1.9	1.9	1.9	1.9	1.0	1.0	1.5	0.4	1.5	1.9	1.9	1.6	1.9	1.1
UM	1.8	1.8	1.4	0.8	1.4	1.8	1.8	1.4	0.8	1.4	1.8	1.8	1.8	1.8	1.8	0.9	0.9	1.4	0.3	1.4	1.8	1.8	1.5	1.8	1.0
UA	1.8	1.8	1.4	0.8	1.4	1.8	1.8	1.4	0.8	1.4	1.8	1.8	1.8	1.8	1.8	0.9	0.9	1.4	0.3	1.4	1.8	1.8	1.5	1.8	1.0
UC	1.9	1.9	1.4	1.4	1.4	1.9	1.9	1.4	1.4	1.4	1.9	1.9	1.9	1.9	1.9	1.5	1.5	1.4	0.3	1.4	1.9	1.9	1.6	1.9	1.0
UG	1.8	1.8	1.4	0.8	1.4	1.8	1.8	1.4	0.8	1.4	1.8	1.8	1.8	1.8	1.8	0.9	0.9	1.4	0.3	1.4	1.8	1.8	1.5	1.8	1.0
UU	1.6	1.6	0.5	-0.1	0.5	1.6	1.6	0.5	-0.1	0.5	1.0	1.0	1.0	1.0	1.0	0.0	0.0	0.5	0.7	0.5	1.0	1.0	0.7	1.0	0.1


#							      5' ------> 3'
								A X1 Y1 C
								U X2 Y2 G
#							      3' <------ 5'
#								    Y
# ----------------------------------------------------------------------------------------------------------------------------------
	M	M	M	M	M	A	A	A	A	A	C	C	C	C	C	G	G	G	G	G	U	U	U	U	U
	M	A	C	G	U	M	A	C	G	U	M	A	C	G	U	M	A	C	G	U	M	A	C	G	U
#----------------------------------------------------------------------------------------------------------------------------------
MM	2.1	2.1	1.9	0.1	1.9	2.1	2.1	1.9	0.1	1.9	1.8	1.8	1.9	1.8	1.9	0.7	0.7	1.9	0.5	1.9	1.8	1.8	1.9	1.8	1.7
MA	2.1	2.1	1.9	0.1	1.9	2.1	2.1	1.9	0.1	1.9	1.8	1.8	1.9	1.8	1.9	0.7	0.7	1.9	0.5	1.9	1.8	1.8	1.9	1.8	1.7
MC	2.0	2.0	1.7	0.0	1.7	2.0	2.0	1.7	0.0	1.7	1.7	1.7	1.7	1.7	1.7	0.6	0.6	1.7	0.3	1.7	1.7	1.7	1.8	1.7	1.0
MG	1.6	1.6	1.3	-0.4	1.3	1.6	1.6	1.3	-0.4	1.3	1.3	1.3	1.9	1.3	1.9	0.2	0.2	1.3	1.2	1.3	1.3	1.3	2.0	1.3	0.6
MU	2.0	2.0	1.7	0.0	1.7	2.0	2.0	1.7	0.0	1.7	1.7	1.7	1.7	1.7	1.7	0.6	0.6	1.7	0.3	1.7	1.7	1.7	1.8	1.7	1.0
AM	2.1	2.1	1.9	0.1	1.9	2.1	2.1	1.9	0.1	1.9	1.8	1.8	1.9	1.8	1.9	0.7	0.7	1.9	0.5	1.9	1.8	1.8	1.9	1.8	1.7
AA	2.1	2.1	1.9	0.1	1.9	2.1	2.1	1.9	0.1	1.9	1.8	1.8	1.9	1.8	1.9	0.7	0.7	1.9	0.5	1.9	1.8	1.8	1.9	1.8	1.7
AC	2.0	2.0	1.7	0.0	1.7	2.0	2.0	1.7	0.0	1.7	1.7	1.7	1.7	1.7	1.7	0.6	0.6	1.7	0.3	1.7	1.7	1.7	1.8	1.7	1.0
AG	1.6	1.6	1.3	-0.4	1.3	1.6	1.6	1.3	-0.4	1.3	1.3	1.3	1.9	1.3	1.9	0.2	0.2	1.3	1.2	1.3	1.3	1.3	2.0	1.3	0.6
AU	2.0	2.0	1.7	0.0	1.7	2.0	2.0	1.7	0.0	1.7	1.7	1.7	1.7	1.7	1.7	0.6	0.6	1.7	0.3	1.7	1.7	1.7	1.8	1.7	1.0
CM	1.9	1.9	1.6	-0.1	1.6	1.9	1.9	1.6	-0.1	1.6	1.6	1.6	1.6	1.6	1.6	0.5	0.5	1.6	0.2	1.6	1.6	1.6	1.7	1.6	0.9
CA	1.9	1.9	1.6	-0.1	1.6	1.9	1.9	1.6	-0.1	1.6	1.6	1.6	1.6	1.6	1.6	0.5	0.5	1.6	0.2	1.6	1.6	1.6	1.7	1.6	0.9
CC	1.9	1.9	1.7	0.5	1.7	1.9	1.9	1.7	0.5	1.7	1.6	1.6	1.7	1.6	1.7	1.1	1.1	1.7	0.3	1.7	1.6	1.6	1.7	1.6	0.9
CG	1.9	1.9	1.6	-0.1	1.6	1.9	1.9	1.6	-0.1	1.6	1.6	1.6	1.6	1.6	1.6	0.5	0.5	1.6	0.2	1.6	1.6	1.6	1.7	1.6	0.9
CU	1.9	1.9	1.7	0.5	1.7	1.9	1.9	1.7	0.5	1.7	1.6	1.6	1.7	1.6	1.7	1.1	1.1	1.7	0.3	1.7	1.6	1.6	1.7	1.6	0.9
GM	0.9	0.9	0.6	-1.1	0.6	0.9	0.9	0.6	-1.1	0.6	0.6	0.6	1.2	0.6	1.2	-0.5	-0.5	0.6	0.5	0.6	0.6	0.6	1.3	0.6	-0.1
GA	0.9	0.9	0.6	-1.1	0.6	0.9	0.9	0.6	-1.1	0.6	0.6	0.6	1.2	0.6	1.2	-0.5	-0.5	0.6	0.5	0.6	0.6	0.6	1.3	0.6	-0.1
GC	2.0	2.0	1.7	0.0	1.7	2.0	2.0	1.7	0.0	1.7	1.7	1.7	1.7	1.7	1.7	0.6	0.6	1.7	0.3	1.7	1.7	1.7	1.8	1.7	1.0
GG	0.4	0.4	0.1	-0.3	0.1	0.4	0.4	0.1	-0.3	0.1	0.1	0.1	0.1	0.1	0.1	0.3	0.3	0.1	1.3	0.1	0.1	0.1	0.2	0.1	0.7
GU	2.0	2.0	1.7	0.0	1.7	2.0	2.0	1.7	0.0	1.7	1.7	1.7	1.7	1.7	1.7	0.6	0.6	1.7	0.3	1.7	1.7	1.7	1.8	1.7	1.0
UM	1.9	1.9	1.6	-0.1	1.6	1.9	1.9	1.6	-0.1	1.6	1.6	1.6	1.6	1.6	1.6	0.5	0.5	1.6	0.2	1.6	1.6	1.6	1.7	1.6	0.9
UA	1.9	1.9	1.6	-0.1	1.6	1.9	1.9	1.6	-0.1	1.6	1.6	1.6	1.6	1.6	1.6	0.5	0.5	1.6	0.2	1.6	1.6	1.6	1.7	1.6	0.9
UC	1.9	1.9	1.7	0.5	1.7	1.9	1.9	1.7	0.5	1.7	1.6	1.6	1.7	1.6	1.7	1.1	1.1	1.7	0.3	1.7	1.6	1.6	1.7	1.6	0.9
UG	1.9	1.9	1.6	-0.1	1.6	1.9	1.9	1.6	-0.1	1.6	1.6	1.6	1.6	1.6	1.6	0.5	0.5	1.6	0.2	1.6	1.6	1.6	1.7	1.6	0.9
UU	1.6	1.6	0.8	-1.0	0.8	1.6	1.6	0.8	-1.0	0.8	0.7	0.7	0.8	0.7	0.8	-0.3	-0.3	0.8	0.7	0.8	0.7	0.7	0.8	0.7	0.0


#							      5' ------> 3'
								A X1 Y1 G
								U X2 Y2 C
#							      3' <------ 5'
#								    Y
# ----------------------------------------------------------------------------------------------------------------------------------
	M	M	M	M	M	A	A	A	A	A	C	C	C	C	C	G	G	G	G	G	U	U	U	U	U
	M	A	C	G	U	M	A	C	G	U	M	A	C	G	U	M	A	C	G	U	M	A	C	G	U
#----------------------------------------------------------------------------------------------------------------------------------
MM	2.0	2.0	1.9	1.0	1.9	2.0	2.0	1.9	1.0	1.9	2.4	2.4	2.2	2.4	2.1	1.0	1.0	1.9	0.5	1.9	2.4	2.4	2.1	2.4	1.8
MA	2.0	2.0	1.9	1.0	1.9	2.0	2.0	1.9	1.0	1.9	2.4	2.4	2.2	2.4	2.1	1.0	1.0	1.9	0.5	1.9	2.4	2.4	2.1	2.4	1.8
MC	1.8	1.8	1.8	0.9	1.8	1.8	1.8	1.8	0.9	1.8	2.2	2.2	2.1	2.2	1.9	0.9	0.9	1.8	0.3	1.8	2.2	2.2	1.9	2.2	1.0
MG	1.4	1.4	1.4	0.5	1.4	1.4	1.4	1.4	0.5	1.4	1.8	1.8	2.3	1.8	2.1	0.5	0.5	1.4	1.2	1.4	1.8	1.8	2.1	1.8	0.6
MU	1.8	1.8	1.8	0.9	1.8	1.8	1.8	1.8	0.9	1.8	2.2	2.2	2.1	2.2	1.9	0.9	0.9	1.8	0.3	1.8	2.2	2.2	1.9	2.2	1.0
AM	2.0	2.0	1.9	1.0	1.9	2.0	2.0	1.9	1.0	1.9	2.4	2.4	2.2	2.4	2.1	1.0	1.0	1.9	0.5	1.9	2.4	2.4	2.1	2.4	1.8
AA	2.0	2.0	1.9	1.0	1.9	2.0	2.0	1.9	1.0	1.9	2.4	2.4	2.2	2.4	2.1	1.0	1.0	1.9	0.5	1.9	2.4	2.4	2.1	2.4	1.8
AC	1.8	1.8	1.8	0.9	1.8	1.8	1.8	1.8	0.9	1.8	2.2	2.2	2.1	2.2	1.9	0.9	0.9	1.8	0.3	1.8	2.2	2.2	1.9	2.2	1.0
AG	1.4	1.4	1.4	0.5	1.4	1.4	1.4	1.4	0.5	1.4	1.8	1.8	2.3	1.8	2.1	0.5	0.5	1.4	1.2	1.4	1.8	1.8	2.1	1.8	0.6
AU	1.8	1.8	1.8	0.9	1.8	1.8	1.8	1.8	0.9	1.8	2.2	2.2	2.1	2.2	1.9	0.9	0.9	1.8	0.3	1.8	2.2	2.2	1.9	2.2	1.0
CM	1.7	1.7	1.7	0.8	1.7	1.7	1.7	1.7	0.8	1.7	2.1	2.1	2.0	2.1	1.8	0.8	0.8	1.7	0.2	1.7	2.1	2.1	1.8	2.1	0.9
CA	1.7	1.7	1.7	0.8	1.7	1.7	1.7	1.7	0.8	1.7	2.1	2.1	2.0	2.1	1.8	0.8	0.8	1.7	0.2	1.7	2.1	2.1	1.8	2.1	0.9
CC	1.8	1.8	1.7	1.4	1.7	1.8	1.8	1.7	1.4	1.7	2.2	2.2	2.0	2.2	1.9	1.4	1.4	1.7	0.3	1.7	2.2	2.2	1.9	2.2	1.0
CG	1.7	1.7	1.7	0.8	1.7	1.7	1.7	1.7	0.8	1.7	2.1	2.1	2.0	2.1	1.8	0.8	0.8	1.7	0.2	1.7	2.1	2.1	1.8	2.1	0.9
CU	1.8	1.8	1.7	1.4	1.7	1.8	1.8	1.7	1.4	1.7	2.2	2.2	2.0	2.2	1.9	1.4	1.4	1.7	0.3	1.7	2.2	2.2	1.9	2.2	1.0
GM	0.7	0.7	0.7	-0.2	0.7	0.7	0.7	0.7	-0.2	0.7	1.1	1.1	1.6	1.1	1.4	-0.2	-0.2	0.7	0.5	0.7	1.1	1.1	1.4	1.1	0.0
GA	0.7	0.7	0.7	-0.2	0.7	0.7	0.7	0.7	-0.2	0.7	1.1	1.1	1.6	1.1	1.4	-0.2	-0.2	0.7	0.5	0.7	1.1	1.1	1.4	1.1	0.0
GC	1.8	1.8	1.8	0.9	1.8	1.8	1.8	1.8	0.9	1.8	2.2	2.2	2.1	2.2	1.9	0.9	0.9	1.8	0.3	1.8	2.2	2.2	1.9	2.2	1.0
GG	0.2	0.2	0.2	0.6	0.2	0.2	0.2	0.2	0.6	0.2	0.6	0.6	0.5	0.6	0.3	0.6	0.6	0.2	1.3	0.2	0.6	0.6	0.3	0.6	0.7
GU	1.8	1.8	1.8	0.9	1.8	1.8	1.8	1.8	0.9	1.8	2.2	2.2	2.1	2.2	1.9	0.9	0.9	1.8	0.3	1.8	2.2	2.2	1.9	2.2	1.0
UM	1.7	1.7	1.7	0.8	1.7	1.7	1.7	1.7	0.8	1.7	2.1	2.1	2.0	2.1	1.8	0.8	0.8	1.7	0.2	1.7	2.1	2.1	1.8	2.1	0.9
UA	1.7	1.7	1.7	0.8	1.7	1.7	1.7	1.7	0.8	1.7	2.1	2.1	2.0	2.1	1.8	0.8	0.8	1.7	0.2	1.7	2.1	2.1	1.8	2.1	0.9
UC	1.8	1.8	1.7	1.4	1.7	1.8	1.8	1.7	1.4	1.7	2.2	2.2	2.0	2.2	1.9	1.4	1.4	1.7	0.3	1.7	2.2	2.2	1.9	2.2	1.0
UG	1.7	1.7	1.7	0.8	1.7	1.7	1.7	1.7	0.8	1.7	2.1	2.1	2.0	2.1	1.8	0.8	0.8	1.7	0.2	1.7	2.1	2.1	1.8	2.1	0.9
UU	1.5	1.5	0.8	0.0	0.8	1.5	1.5	0.8	0.0	0.8	1.3	1.3	1.1	1.3	1.0	0.0	0.0	0.8	0.7	0.8	1.3	1.3	1.0	1.3	0.1


#							      5' ------> 3'
								A X1 Y1 U
								U X2 Y2 A
#							      3' <------ 5'
#								    Y
# ----------------------------------------------------------------------------------------------------------------------------------
	M	M	M	M	M	A	A	A	A	A	C	C	C	C	C	G	G	G	G	G	U	U	U	U	U
	M	A	C	G	U	M	A	C	G	U	M	A	C	G	U	M	A	C	G	U	M	A	C	G	U
#----------------------------------------------------------------------------------------------------------------------------------
MM	2.8	2.8	2.5	1.5	2.5	2.8	2.8	2.5	1.5	2.5	2.6	2.6	2.6	2.6	2.6	2.2	2.2	2.5	1.0	2.5	2.6	2.6	2.6	2.6	2.3
MA	2.8	2.8	2.5	1.5	2.5	2.8	2.8	2.5	1.5	2.5	2.6	2.6	2.6	2.6	2.6	2.2	2.2	2.5	1.0	2.5	2.6	2.6	2.6	2.6	2.3
MC	2.6	2.6	2.4	1.4	2.4	2.6	2.6	2.4	1.4	2.4	2.5	2.5	2.4	2.5	2.4	2.1	2.1	2.4	0.9	2.4	2.5	2.5	2.4	2.5	1.5
MG	2.2	2.2	2.0	1.0	2.0	2.2	2.2	2.0	1.0	2.0	2.1	2.1	2.6	2.1	2.6	1.7	1.7	2.0	1.8	2.0	2.1	2.1	2.6	2.1	1.1
MU	2.6	2.6	2.4	1.4	2.4	2.6	2.6	2.4	1.4	2.4	2.5	2.5	2.4	2.5	2.4	2.1	2.1	2.4	0.9	2.4	2.5	2.5	2.4	2.5	1.5
AM	2.8	2.8	2.5	1.5	2.5	2.8	2.8	2.5	1.5	2.5	2.6	2.6	2.6	2.6	2.6	2.2	2.2	2.5	1.0	2.5	2.6	2.6	2.6	2.6	2.3
AA	2.8	2.8	2.5	1.5	2.5	2.8	2.8	2.5	1.5	2.5	2.6	2.6	2.6	2.6	2.6	2.2	2.2	2.5	1.0	2.5	2.6	2.6	2.6	2.6	2.3
AC	2.6	2.6	2.4	1.4	2.4	2.6	2.6	2.4	1.4	2.4	2.5	2.5	2.4	2.5	2.4	2.1	2.1	2.4	0.9	2.4	2.5	2.5	2.4	2.5	1.5
AG	2.2	2.2	2.0	1.0	2.0	2.2	2.2	2.0	1.0	2.0	2.1	2.1	2.6	2.1	2.6	1.7	1.7	2.0	1.8	2.0	2.1	2.1	2.6	2.1	1.1
AU	2.6	2.6	2.4	1.4	2.4	2.6	2.6	2.4	1.4	2.4	2.5	2.5	2.4	2.5	2.4	2.1	2.1	2.4	0.9	2.4	2.5	2.5	2.4	2.5	1.5
CM	2.5	2.5	2.3	1.3	2.3	2.5	2.5	2.3	1.3	2.3	2.4	2.4	2.3	2.4	2.3	2.0	2.0	2.3	0.8	2.3	2.4	2.4	2.3	2.4	1.4
CA	2.5	2.5	2.3	1.3	2.3	2.5	2.5	2.3	1.3	2.3	2.4	2.4	2.3	2.4	2.3	2.0	2.0	2.3	0.8	2.3	2.4	2.4	2.3	2.4	1.4
CC	2.6	2.6	2.3	1.9	2.3	2.6	2.6	2.3	1.9	2.3	2.4	2.4	2.4	2.4	2.4	2.6	2.6	2.3	0.8	2.3	2.4	2.4	2.4	2.4	1.5
CG	2.5	2.5	2.3	1.3	2.3	2.5	2.5	2.3	1.3	2.3	2.4	2.4	2.3	2.4	2.3	2.0	2.0	2.3	0.8	2.3	2.4	2.4	2.3	2.4	1.4
CU	2.6	2.6	2.3	1.9	2.3	2.6	2.6	2.3	1.9	2.3	2.4	2.4	2.4	2.4	2.4	2.6	2.6	2.3	0.8	2.3	2.4	2.4	2.4	2.4	1.5
GM	1.5	1.5	1.3	0.3	1.3	1.5	1.5	1.3	0.3	1.3	1.4	1.4	1.9	1.4	1.9	1.0	1.0	1.3	1.1	1.3	1.4	1.4	1.9	1.4	0.4
GA	1.5	1.5	1.3	0.3	1.3	1.5	1.5	1.3	0.3	1.3	1.4	1.4	1.9	1.4	1.9	1.0	1.0	1.3	1.1	1.3	1.4	1.4	1.9	1.4	0.4
GC	2.6	2.6	2.4	1.4	2.4	2.6	2.6	2.4	1.4	2.4	2.5	2.5	2.4	2.5	2.4	2.1	2.1	2.4	0.9	2.4	2.5	2.5	2.4	2.5	1.5
GG	1.0	1.0	0.8	1.1	0.8	1.0	1.0	0.8	1.1	0.8	0.9	0.9	0.8	0.9	0.8	1.8	1.8	0.8	1.9	0.8	0.9	0.9	0.8	0.9	1.2
GU	2.6	2.6	2.4	1.4	2.4	2.6	2.6	2.4	1.4	2.4	2.5	2.5	2.4	2.5	2.4	2.1	2.1	2.4	0.9	2.4	2.5	2.5	2.4	2.5	1.5
UM	2.5	2.5	2.3	1.3	2.3	2.5	2.5	2.3	1.3	2.3	2.4	2.4	2.3	2.4	2.3	2.0	2.0	2.3	0.8	2.3	2.4	2.4	2.3	2.4	1.4
UA	2.5	2.5	2.3	1.3	2.3	2.5	2.5	2.3	1.3	2.3	2.4	2.4	2.3	2.4	2.3	2.0	2.0	2.3	0.8	2.3	2.4	2.4	2.3	2.4	1.4
UC	2.6	2.6	2.3	1.9	2.3	2.6	2.6	2.3	1.9	2.3	2.4	2.4	2.4	2.4	2.4	2.6	2.6	2.3	0.8	2.3	2.4	2.4	2.4	2.4	1.5
UG	2.5	2.5	2.3	1.3	2.3	2.5	2.5	2.3	1.3	2.3	2.4	2.4	2.3	2.4	2.3	2.0	2.0	2.3	0.8	2.3	2.4	2.4	2.3	2.4	1.4
UU	2.3	2.3	1.4	0.4	1.4	2.3	2.3	1.4	0.4	1.4	1.5	1.5	1.5	1.5	1.5	1.1	1.1	1.4	1.2	1.4	1.5	1.5	1.5	1.5	0.6


#							      5' ------> 3'
								A X1 Y1 U
								U X2 Y2 M
#							      3' <------ 5'
#								    Y
# ----------------------------------------------------------------------------------------------------------------------------------
	M	M	M	M	M	A	A	A	A	A	C	C	C	C	C	G	G	G	G	G	U	U	U	U	U
	M	A	C	G	U	M	A	C	G	U	M	A	C	G	U	M	A	C	G	U	M	A	C	G	U
#----------------------------------------------------------------------------------------------------------------------------------
MM	2.1	2.1	1.8	0.8	1.8	2.1	2.1	1.8	0.8	1.8	1.9	1.9	1.9	1.9	1.9	1.5	1.5	1.8	0.3	1.8	1.9	1.9	1.9	1.9	1.6
MA	2.1	2.1	1.8	0.8	1.8	2.1	2.1	1.8	0.8	1.8	1.9	1.9	1.9	1.9	1.9	1.5	1.5	1.8	0.3	1.8	1.9	1.9	1.9	1.9	1.6
MC	1.9	1.9	1.7	0.7	1.7	1.9	1.9	1.7	0.7	1.7	1.8	1.8	1.7	1.8	1.7	1.4	1.4	1.7	0.2	1.7	1.8	1.8	1.7	1.8	0.8
MG	1.5	1.5	1.3	0.3	1.3	1.5	1.5	1.3	0.3	1.3	1.4	1.4	1.9	1.4	1.9	1.0	1.0	1.3	1.1	1.3	1.4	1.4	1.9	1.4	0.4
MU	1.9	1.9	1.7	0.7	1.7	1.9	1.9	1.7	0.7	1.7	1.8	1.8	1.7	1.8	1.7	1.4	1.4	1.7	0.2	1.7	1.8	1.8	1.7	1.8	0.8
AM	2.1	2.1	1.8	0.8	1.8	2.1	2.1	1.8	0.8	1.8	1.9	1.9	1.9	1.9	1.9	1.5	1.5	1.8	0.3	1.8	1.9	1.9	1.9	1.9	1.6
AA	2.1	2.1	1.8	0.8	1.8	2.1	2.1	1.8	0.8	1.8	1.9	1.9	1.9	1.9	1.9	1.5	1.5	1.8	0.3	1.8	1.9	1.9	1.9	1.9	1.6
AC	1.9	1.9	1.7	0.7	1.7	1.9	1.9	1.7	0.7	1.7	1.8	1.8	1.7	1.8	1.7	1.4	1.4	1.7	0.2	1.7	1.8	1.8	1.7	1.8	0.8
AG	1.5	1.5	1.3	0.3	1.3	1.5	1.5	1.3	0.3	1.3	1.4	1.4	1.9	1.4	1.9	1.0	1.0	1.3	1.1	1.3	1.4	1.4	1.9	1.4	0.4
AU	1.9	1.9	1.7	0.7	1.7	1.9	1.9	1.7	0.7	1.7	1.8	1.8	1.7	1.8	1.7	1.4	1.4	1.7	0.2	1.7	1.8	1.8	1.7	1.8	0.8
CM	1.8	1.8	1.6	0.6	1.6	1.8	1.8	1.6	0.6	1.6	1.7	1.7	1.6	1.7	1.6	1.3	1.3	1.6	0.1	1.6	1.7	1.7	1.6	1.7	0.7
CA	1.8	1.8	1.6	0.6	1.6	1.8	1.8	1.6	0.6	1.6	1.7	1.7	1.6	1.7	1.6	1.3	1.3	1.6	0.1	1.6	1.7	1.7	1.6	1.7	0.7
CC	1.9	1.9	1.6	1.2	1.6	1.9	1.9	1.6	1.2	1.6	1.7	1.7	1.7	1.7	1.7	1.9	1.9	1.6	0.1	1.6	1.7	1.7	1.7	1.7	0.8
CG	1.8	1.8	1.6	0.6	1.6	1.8	1.8	1.6	0.6	1.6	1.7	1.7	1.6	1.7	1.6	1.3	1.3	1.6	0.1	1.6	1.7	1.7	1.6	1.7	0.7
CU	1.9	1.9	1.6	1.2	1.6	1.9	1.9	1.6	1.2	1.6	1.7	1.7	1.7	1.7	1.7	1.9	1.9	1.6	0.1	1.6	1.7	1.7	1.7	1.7	0.8
GM	0.8	0.8	0.6	-0.4	0.6	0.8	0.8	0.6	-0.4	0.6	0.7	0.7	1.2	0.7	1.2	0.3	0.3	0.6	0.4	0.6	0.7	0.7	1.2	0.7	-0.3
GA	0.8	0.8	0.6	-0.4	0.6	0.8	0.8	0.6	-0.4	0.6	0.7	0.7	1.2	0.7	1.2	0.3	0.3	0.6	0.4	0.6	0.7	0.7	1.2	0.7	-0.3
GC	1.9	1.9	1.7	0.7	1.7	1.9	1.9	1.7	0.7	1.7	1.8	1.8	1.7	1.8	1.7	1.4	1.4	1.7	0.2	1.7	1.8	1.8	1.7	1.8	0.8
GG	0.3	0.3	0.1	0.4	0.1	0.3	0.3	0.1	0.4	0.1	0.2	0.2	0.1	0.2	0.1	1.1	1.1	0.1	1.2	0.1	0.2	0.2	0.1	0.2	0.5
GU	1.9	1.9	1.7	0.7	1.7	1.9	1.9	1.7	0.7	1.7	1.8	1.8	1.7	1.8	1.7	1.4	1.4	1.7	0.2	1.7	1.8	1.8	1.7	1.8	0.8
UM	1.8	1.8	1.6	0.6	1.6	1.8	1.8	1.6	0.6	1.6	1.7	1.7	1.6	1.7	1.6	1.3	1.3	1.6	0.1	1.6	1.7	1.7	1.6	1.7	0.7
UA	1.8	1.8	1.6	0.6	1.6	1.8	1.8	1.6	0.6	1.6	1.7	1.7	1.6	1.7	1.6	1.3	1.3	1.6	0.1	1.6	1.7	1.7	1.6	1.7	0.7
UC	1.9	1.9	1.6	1.2	1.6	1.9	1.9	1.6	1.2	1.6	1.7	1.7	1.7	1.7	1.7	1.9	1.9	1.6	0.1	1.6	1.7	1.7	1.7	1.7	0.8
UG	1.8	1.8	1.6	0.6	1.6	1.8	1.8	1.6	0.6	1.6	1.7	1.7	1.6	1.7	1.6	1.3	1.3	1.6	0.1	1.6	1.7	1.7	1.6	1.7	0.7
UU	1.6	1.6	0.7	-0.3	0.7	1.6	1.6	0.7	-0.3	0.7	0.8	0.8	0.8	0.8	0.8	0.4	0.4	0.7	0.5	0.7	0.8	0.8	0.8	0.8	-0.1


#							      5' ------> 3'
								A X1 Y1 G
								U X2 Y2 U
#							      3' <------ 5'
#								    Y
# ----------------------------------------------------------------------------------------------------------------------------------
	M	M	M	M	M	A	A	A	A	A	C	C	C	C	C	G	G	G	G	G	U	U	U	U	U
	M	A	C	G	U	M	A	C	G	U	M	A	C	G	U	M	A	C	G	U	M	A	C	G	U
#----------------------------------------------------------------------------------------------------------------------------------
MM	1.9	1.9	2.3	0.9	2.3	1.9	1.9	2.3	0.9	2.3	2.3	2.3	2.3	2.3	2.3	2.6	2.6	2.3	1.0	2.3	2.3	2.3	2.3	2.3	2.9
MA	1.9	1.9	2.3	0.9	2.3	1.9	1.9	2.3	0.9	2.3	2.3	2.3	2.3	2.3	2.3	2.6	2.6	2.3	1.0	2.3	2.3	2.3	2.3	2.3	2.9
MC	1.8	1.8	2.1	0.8	2.1	1.8	1.8	2.1	0.8	2.1	2.1	2.1	2.1	2.1	2.1	2.4	2.4	2.1	0.8	2.1	2.1	2.1	2.1	2.1	2.1
MG	1.4	1.4	1.7	0.4	1.7	1.4	1.4	1.7	0.4	1.7	1.7	1.7	2.3	1.7	2.3	2.0	2.0	1.7	1.7	1.7	1.7	1.7	2.3	1.7	1.7
MU	1.8	1.8	2.1	0.8	2.1	1.8	1.8	2.1	0.8	2.1	2.1	2.1	2.1	2.1	2.1	2.4	2.4	2.1	0.8	2.1	2.1	2.1	2.1	2.1	2.1
AM	1.9	1.9	2.3	0.9	2.3	1.9	1.9	2.3	0.9	2.3	2.3	2.3	2.3	2.3	2.3	2.6	2.6	2.3	1.0	2.3	2.3	2.3	2.3	2.3	2.9
AA	1.9	1.9	2.3	0.9	2.3	1.9	1.9	2.3	0.9	2.3	2.3	2.3	2.3	2.3	2.3	2.6	2.6	2.3	1.0	2.3	2.3	2.3	2.3	2.3	2.9
AC	1.8	1.8	2.1	0.8	2.1	1.8	1.8	2.1	0.8	2.1	2.1	2.1	2.1	2.1	2.1	2.4	2.4	2.1	0.8	2.1	2.1	2.1	2.1	2.1	2.1
AG	1.4	1.4	1.7	0.4	1.7	1.4	1.4	1.7	0.4	1.7	1.7	1.7	2.3	1.7	2.3	2.0	2.0	1.7	1.7	1.7	1.7	1.7	2.3	1.7	1.7
AU	1.8	1.8	2.1	0.8	2.1	1.8	1.8	2.1	0.8	2.1	2.1	2.1	2.1	2.1	2.1	2.4	2.4	2.1	0.8	2.1	2.1	2.1	2.1	2.1	2.1
CM	1.7	1.7	2.0	0.7	2.0	1.7	1.7	2.0	0.7	2.0	2.0	2.0	2.0	2.0	2.0	2.3	2.3	2.0	0.7	2.0	2.0	2.0	2.0	2.0	2.0
CA	1.7	1.7	2.0	0.7	2.0	1.7	1.7	2.0	0.7	2.0	2.0	2.0	2.0	2.0	2.0	2.3	2.3	2.0	0.7	2.0	2.0	2.0	2.0	2.0	2.0
CC	1.7	1.7	2.1	1.3	2.1	1.7	1.7	2.1	1.3	2.1	2.1	2.1	2.1	2.1	2.1	3.0	3.0	2.1	0.8	2.1	2.1	2.1	2.1	2.1	2.1
CG	1.7	1.7	2.0	0.7	2.0	1.7	1.7	2.0	0.7	2.0	2.0	2.0	2.0	2.0	2.0	2.3	2.3	2.0	0.7	2.0	2.0	2.0	2.0	2.0	2.0
CU	1.7	1.7	2.1	1.3	2.1	1.7	1.7	2.1	1.3	2.1	2.1	2.1	2.1	2.1	2.1	3.0	3.0	2.1	0.8	2.1	2.1	2.1	2.1	2.1	2.1
GM	0.7	0.7	1.0	-0.3	1.0	0.7	0.7	1.0	-0.3	1.0	1.0	1.0	1.6	1.0	1.6	1.3	1.3	1.0	1.0	1.0	1.0	1.0	1.6	1.0	1.0
GA	0.7	0.7	1.0	-0.3	1.0	0.7	0.7	1.0	-0.3	1.0	1.0	1.0	1.6	1.0	1.6	1.3	1.3	1.0	1.0	1.0	1.0	1.0	1.6	1.0	1.0
GC	1.8	1.8	2.1	0.8	2.1	1.8	1.8	2.1	0.8	2.1	2.1	2.1	2.1	2.1	2.1	2.4	2.4	2.1	0.8	2.1	2.1	2.1	2.1	2.1	2.1
GG	0.2	0.2	0.5	0.5	0.5	0.2	0.2	0.5	0.5	0.5	0.5	0.5	0.5	0.5	0.5	2.1	2.1	0.5	1.8	0.5	0.5	0.5	0.5	0.5	1.8
GU	1.8	1.8	2.1	0.8	2.1	1.8	1.8	2.1	0.8	2.1	2.1	2.1	2.1	2.1	2.1	2.4	2.4	2.1	0.8	2.1	2.1	2.1	2.1	2.1	2.1
UM	1.7	1.7	2.0	0.7	2.0	1.7	1.7	2.0	0.7	2.0	2.0	2.0	2.0	2.0	2.0	2.3	2.3	2.0	0.7	2.0	2.0	2.0	2.0	2.0	2.0
UA	1.7	1.7	2.0	0.7	2.0	1.7	1.7	2.0	0.7	2.0	2.0	2.0	2.0	2.0	2.0	2.3	2.3	2.0	0.7	2.0	2.0	2.0	2.0	2.0	2.0
UC	1.7	1.7	2.1	1.3	2.1	1.7	1.7	2.1	1.3	2.1	2.1	2.1	2.1	2.1	2.1	3.0	3.0	2.1	0.8	2.1	2.1	2.1	2.1	2.1	2.1
UG	1.7	1.7	2.0	0.7	2.0	1.7	1.7	2.0	0.7	2.0	2.0	2.0	2.0	2.0	2.0	2.3	2.3	2.0	0.7	2.0	2.0	2.0	2.0	2.0	2.0
UU	1.4	1.4	1.2	-0.2	1.2	1.4	1.4	1.2	-0.2	1.2	1.2	1.2	1.2	1.2	1.2	1.5	1.5	1.2	1.2	1.2	1.2	1.2	1.2	1.2	1.2


#							      5' ------> 3'
								A X1 Y1 U
								U X2 Y2 G
#							      3' <------ 5'
#								    Y
# ----------------------------------------------------------------------------------------------------------------------------------
	M	M	M	M	M	A	A	A	A	A	C	C	C	C	C	G	G	G	G	G	U	U	U	U	U
	M	A	C	G	U	M	A	C	G	U	M	A	C	G	U	M	A	C	G	U	M	A	C	G	U
#----------------------------------------------------------------------------------------------------------------------------------
MM	2.9	2.9	2.6	1.8	2.6	2.9	2.9	2.6	1.8	2.6	2.6	2.6	2.6	2.6	2.6	2.2	2.2	2.6	1.3	2.6	2.6	2.6	2.6	2.6	3.2
MA	2.9	2.9	2.6	1.8	2.6	2.9	2.9	2.6	1.8	2.6	2.6	2.6	2.6	2.6	2.6	2.2	2.2	2.6	1.3	2.6	2.6	2.6	2.6	2.6	3.2
MC	2.8	2.8	2.4	1.6	2.4	2.8	2.8	2.4	1.6	2.4	2.4	2.4	2.4	2.4	2.4	2.0	2.0	2.4	1.1	2.4	2.4	2.4	2.4	2.4	2.4
MG	2.4	2.4	2.0	1.2	2.0	2.4	2.4	2.0	1.2	2.0	2.0	2.0	2.6	2.0	2.6	1.6	1.6	2.0	2.0	2.0	2.0	2.0	2.6	2.0	2.0
MU	2.8	2.8	2.4	1.6	2.4	2.8	2.8	2.4	1.6	2.4	2.4	2.4	2.4	2.4	2.4	2.0	2.0	2.4	1.1	2.4	2.4	2.4	2.4	2.4	2.4
AM	2.9	2.9	2.6	1.8	2.6	2.9	2.9	2.6	1.8	2.6	2.6	2.6	2.6	2.6	2.6	2.2	2.2	2.6	1.3	2.6	2.6	2.6	2.6	2.6	3.2
AA	2.9	2.9	2.6	1.8	2.6	2.9	2.9	2.6	1.8	2.6	2.6	2.6	2.6	2.6	2.6	2.2	2.2	2.6	1.3	2.6	2.6	2.6	2.6	2.6	3.2
AC	2.8	2.8	2.4	1.6	2.4	2.8	2.8	2.4	1.6	2.4	2.4	2.4	2.4	2.4	2.4	2.0	2.0	2.4	1.1	2.4	2.4	2.4	2.4	2.4	2.4
AG	2.4	2.4	2.0	1.2	2.0	2.4	2.4	2.0	1.2	2.0	2.0	2.0	2.6	2.0	2.6	1.6	1.6	2.0	2.0	2.0	2.0	2.0	2.6	2.0	2.0
AU	2.8	2.8	2.4	1.6	2.4	2.8	2.8	2.4	1.6	2.4	2.4	2.4	2.4	2.4	2.4	2.0	2.0	2.4	1.1	2.4	2.4	2.4	2.4	2.4	2.4
CM	2.7	2.7	2.3	1.5	2.3	2.7	2.7	2.3	1.5	2.3	2.3	2.3	2.3	2.3	2.3	1.9	1.9	2.3	1.0	2.3	2.3	2.3	2.3	2.3	2.3
CA	2.7	2.7	2.3	1.5	2.3	2.7	2.7	2.3	1.5	2.3	2.3	2.3	2.3	2.3	2.3	1.9	1.9	2.3	1.0	2.3	2.3	2.3	2.3	2.3	2.3
CC	2.7	2.7	2.4	2.2	2.4	2.7	2.7	2.4	2.2	2.4	2.4	2.4	2.4	2.4	2.4	2.6	2.6	2.4	1.1	2.4	2.4	2.4	2.4	2.4	2.4
CG	2.7	2.7	2.3	1.5	2.3	2.7	2.7	2.3	1.5	2.3	2.3	2.3	2.3	2.3	2.3	1.9	1.9	2.3	1.0	2.3	2.3	2.3	2.3	2.3	2.3
CU	2.7	2.7	2.4	2.2	2.4	2.7	2.7	2.4	2.2	2.4	2.4	2.4	2.4	2.4	2.4	2.6	2.6	2.4	1.1	2.4	2.4	2.4	2.4	2.4	2.4
GM	1.7	1.7	1.3	0.5	1.3	1.7	1.7	1.3	0.5	1.3	1.3	1.3	1.9	1.3	1.9	0.9	0.9	1.3	1.3	1.3	1.3	1.3	1.9	1.3	1.3
GA	1.7	1.7	1.3	0.5	1.3	1.7	1.7	1.3	0.5	1.3	1.3	1.3	1.9	1.3	1.9	0.9	0.9	1.3	1.3	1.3	1.3	1.3	1.9	1.3	1.3
GC	2.8	2.8	2.4	1.6	2.4	2.8	2.8	2.4	1.6	2.4	2.4	2.4	2.4	2.4	2.4	2.0	2.0	2.4	1.1	2.4	2.4	2.4	2.4	2.4	2.4
GG	1.2	1.2	0.8	1.3	0.8	1.2	1.2	0.8	1.3	0.8	0.8	0.8	0.8	0.8	0.8	1.7	1.7	0.8	2.1	0.8	0.8	0.8	0.8	0.8	2.1
GU	2.8	2.8	2.4	1.6	2.4	2.8	2.8	2.4	1.6	2.4	2.4	2.4	2.4	2.4	2.4	2.0	2.0	2.4	1.1	2.4	2.4	2.4	2.4	2.4	2.4
UM	2.7	2.7	2.3	1.5	2.3	2.7	2.7	2.3	1.5	2.3	2.3	2.3	2.3	2.3	2.3	1.9	1.9	2.3	1.0	2.3	2.3	2.3	2.3	2.3	2.3
UA	2.7	2.7	2.3	1.5	2.3	2.7	2.7	2.3	1.5	2.3	2.3	2.3	2.3	2.3	2.3	1.9	1.9	2.3	1.0	2.3	2.3	2.3	2.3	2.3	2.3
UC	2.7	2.7	2.4	2.2	2.4	2.7	2.7	2.4	2.2	2.4	2.4	2.4	2.4	2.4	2.4	2.6	2.6	2.4	1.1	2.4	2.4	2.4	2.4	2.4	2.4
UG	2.7	2.7	2.3	1.5	2.3	2.7	2.7	2.3	1.5	2.3	2.3	2.3	2.3	2.3	2.3	1.9	1.9	2.3	1.0	2.3	2.3	2.3	2.3	2.3	2.3
UU	2.4	2.4	1.5	0.7	1.5	2.4	2.4	1.5	0.7	1.5	1.5	1.5	1.5	1.5	1.5	1.1	1.1	1.5	1.5	1.5	1.5	1.5	1.5	1.5	1.5


#							      5' ------> 3'
								M X1 Y1 A
								U X2 Y2 U
#							      3' <------ 5'
#								    Y
# ----------------------------------------------------------------------------------------------------------------------------------
	M	M	M	M	M	A	A	A	A	A	C	C	C	C	C	G	G	G	G	G	U	U	U	U	U
	M	A	C	G	U	M	A	C	G	U	M	A	C	G	U	M	A	C	G	U	M	A	C	G	U
#----------------------------------------------------------------------------------------------------------------------------------
MM	2.1	2.1	1.6	1.0	1.6	2.1	2.1	1.6	1.0	1.6	2.1	2.1	2.1	2.1	2.1	1.1	1.1	1.6	0.5	1.6	2.1	2.1	1.8	2.1	1.8
MA	2.1	2.1	1.6	1.0	1.6	2.1	2.1	1.6	1.0	1.6	2.1	2.1	2.1	2.1	2.1	1.1	1.1	1.6	0.5	1.6	2.1	2.1	1.8	2.1	1.8
MC	1.9	1.9	1.5	0.9	1.5	1.9	1.9	1.5	0.9	1.5	1.9	1.9	1.9	1.9	1.9	1.0	1.0	1.5	0.4	1.5	1.9	1.9	1.6	1.9	1.1
MG	1.5	1.5	1.1	0.5	1.1	1.5	1.5	1.1	0.5	1.1	1.5	1.5	2.1	1.5	2.1	0.6	0.6	1.1	1.3	1.1	1.5	1.5	1.8	1.5	0.7
MU	1.9	1.9	1.5	0.9	1.5	1.9	1.9	1.5	0.9	1.5	1.9	1.9	1.9	1.9	1.9	1.0	1.0	1.5	0.4	1.5	1.9	1.9	1.6	1.9	1.1
AM	2.1	2.1	1.6	1.0	1.6	2.1	2.1	1.6	1.0	1.6	2.1	2.1	2.1	2.1	2.1	1.1	1.1	1.6	0.5	1.6	2.1	2.1	1.8	2.1	1.8
AA	2.1	2.1	1.6	1.0	1.6	2.1	2.1	1.6	1.0	1.6	2.1	2.1	2.1	2.1	2.1	1.1	1.1	1.6	0.5	1.6	2.1	2.1	1.8	2.1	1.8
AC	1.9	1.9	1.5	0.9	1.5	1.9	1.9	1.5	0.9	1.5	1.9	1.9	1.9	1.9	1.9	1.0	1.0	1.5	0.4	1.5	1.9	1.9	1.6	1.9	1.1
AG	1.5	1.5	1.1	0.5	1.1	1.5	1.5	1.1	0.5	1.1	1.5	1.5	2.1	1.5	2.1	0.6	0.6	1.1	1.3	1.1	1.5	1.5	1.8	1.5	0.7
AU	1.9	1.9	1.5	0.9	1.5	1.9	1.9	1.5	0.9	1.5	1.9	1.9	1.9	1.9	1.9	1.0	1.0	1.5	0.4	1.5	1.9	1.9	1.6	1.9	1.1
CM	1.8	1.8	1.4	0.8	1.4	1.8	1.8	1.4	0.8	1.4	1.8	1.8	1.8	1.8	1.8	0.9	0.9	1.4	0.3	1.4	1.8	1.8	1.5	1.8	1.0
CA	1.8	1.8	1.4	0.8	1.4	1.8	1.8	1.4	0.8	1.4	1.8	1.8	1.8	1.8	1.8	0.9	0.9	1.4	0.3	1.4	1.8	1.8	1.5	1.8	1.0
CC	1.9	1.9	1.4	1.4	1.4	1.9	1.9	1.4	1.4	1.4	1.9	1.9	1.9	1.9	1.9	1.5	1.5	1.4	0.3	1.4	1.9	1.9	1.6	1.9	1.0
CG	1.8	1.8	1.4	0.8	1.4	1.8	1.8	1.4	0.8	1.4	1.8	1.8	1.8	1.8	1.8	0.9	0.9	1.4	0.3	1.4	1.8	1.8	1.5	1.8	1.0
CU	1.9	1.9	1.4	1.4	1.4	1.9	1.9	1.4	1.4	1.4	1.9	1.9	1.9	1.9	1.9	1.5	1.5	1.4	0.3	1.4	1.9	1.9	1.6	1.9	1.0
GM	0.8	0.8	0.4	-0.2	0.4	0.8	0.8	0.4	-0.2	0.4	0.8	0.8	1.4	0.8	1.4	-0.1	-0.1	0.4	0.6	0.4	0.8	0.8	1.1	0.8	0.0
GA	0.8	0.8	0.4	-0.2	0.4	0.8	0.8	0.4	-0.2	0.4	0.8	0.8	1.4	0.8	1.4	-0.1	-0.1	0.4	0.6	0.4	0.8	0.8	1.1	0.8	0.0
GC	1.9	1.9	1.5	0.9	1.5	1.9	1.9	1.5	0.9	1.5	1.9	1.9	1.9	1.9	1.9	1.0	1.0	1.5	0.4	1.5	1.9	1.9	1.6	1.9	1.1
GG	0.3	0.3	-0.1	0.6	-0.1	0.3	0.3	-0.1	0.6	-0.1	0.3	0.3	0.3	0.3	0.3	0.7	0.7	-0.1	1.4	-0.1	0.3	0.3	0.0	0.3	0.8
GU	1.9	1.9	1.5	0.9	1.5	1.9	1.9	1.5	0.9	1.5	1.9	1.9	1.9	1.9	1.9	1.0	1.0	1.5	0.4	1.5	1.9	1.9	1.6	1.9	1.1
UM	1.8	1.8	1.4	0.8	1.4	1.8	1.8	1.4	0.8	1.4	1.8	1.8	1.8	1.8	1.8	0.9	0.9	1.4	0.3	1.4	1.8	1.8	1.5	1.8	1.0
UA	1.8	1.8	1.4	0.8	1.4	1.8	1.8	1.4	0.8	1.4	1.8	1.8	1.8	1.8	1.8	0.9	0.9	1.4	0.3	1.4	1.8	1.8	1.5	1.8	1.0
UC	1.9	1.9	1.4	1.4	1.4	1.9	1.9	1.4	1.4	1.4	1.9	1.9	1.9	1.9	1.9	1.5	1.5	1.4	0.3	1.4	1.9	1.9	1.6	1.9	1.0
UG	1.8	1.8	1.4	0.8	1.4	1.8	1.8	1.4	0.8	1.4	1.8	1.8	1.8	1.8	1.8	0.9	0.9	1.4	0.3	1.4	1.8	1.8	1.5	1.8	1.0
UU	1.6	1.6	0.5	-0.1	0.5	1.6	1.6	0.5	-0.1	0.5	1.0	1.0	1.0	1.0	1.0	0.0	0.0	0.5	0.7	0.5	1.0	1.0	0.7	1.0	0.1


#							      5' ------> 3'
								M X1 Y1 M
								U X2 Y2 U
#							      3' <------ 5'
#								    Y
# ----------------------------------------------------------------------------------------------------------------------------------
	M	M	M	M	M	A	A	A	A	A	C	C	C	C	C	G	G	G	G	G	U	U	U	U	U
	M	A	C	G	U	M	A	C	G	U	M	A	C	G	U	M	A	C	G	U	M	A	C	G	U
#----------------------------------------------------------------------------------------------------------------------------------
MM	1.4	1.4	0.9	0.3	0.9	1.4	1.4	0.9	0.3	0.9	1.4	1.4	1.4	1.4	1.4	0.4	0.4	0.9	-0.2	0.9	1.4	1.4	1.1	1.4	1.1
MA	1.4	1.4	0.9	0.3	0.9	1.4	1.4	0.9	0.3	0.9	1.4	1.4	1.4	1.4	1.4	0.4	0.4	0.9	-0.2	0.9	1.4	1.4	1.1	1.4	1.1
MC	1.2	1.2	0.8	0.2	0.8	1.2	1.2	0.8	0.2	0.8	1.2	1.2	1.2	1.2	1.2	0.3	0.3	0.8	-0.3	0.8	1.2	1.2	0.9	1.2	0.4
MG	0.8	0.8	0.4	-0.2	0.4	0.8	0.8	0.4	-0.2	0.4	0.8	0.8	1.4	0.8	1.4	-0.1	-0.1	0.4	0.6	0.4	0.8	0.8	1.1	0.8	0.0
MU	1.2	1.2	0.8	0.2	0.8	1.2	1.2	0.8	0.2	0.8	1.2	1.2	1.2	1.2	1.2	0.3	0.3	0.8	-0.3	0.8	1.2	1.2	0.9	1.2	0.4
AM	1.4	1.4	0.9	0.3	0.9	1.4	1.4	0.9	0.3	0.9	1.4	1.4	1.4	1.4	1.4	0.4	0.4	0.9	-0.2	0.9	1.4	1.4	1.1	1.4	1.1
AA	1.4	1.4	0.9	0.3	0.9	1.4	1.4	0.9	0.3	0.9	1.4	1.4	1.4	1.4	1.4	0.4	0.4	0.9	-0.2	0.9	1.4	1.4	1.1	1.4	1.1
AC	1.2	1.2	0.8	0.2	0.8	1.2	1.2	0.8	0.2	0.8	1.2	1.2	1.2	1.2	1.2	0.3	0.3	0.8	-0.3	0.8	1.2	1.2	0.9	1.2	0.4
AG	0.8	0.8	0.4	-0.2	0.4	0.8	0.8	0.4	-0.2	0.4	0.8	0.8	1.4	0.8	1.4	-0.1	-0.1	0.4	0.6	0.4	0.8	0.8	1.1	0.8	0.0
AU	1.2	1.2	0.8	0.2	0.8	1.2	1.2	0.8	0.2	0.8	1.2	1.2	1.2	1.2	1.2	0.3	0.3	0.8	-0.3	0.8	1.2	1.2	0.9	1.2	0.4
CM	1.1	1.1	0.7	0.1	0.7	1.1	1.1	0.7	0.1	0.7	1.1	1.1	1.1	1.1	1.1	0.2	0.2	0.7	-0.4	0.7	1.1	1.1	0.8	1.1	0.3
CA	1.1	1.1	0.7	0.1	0.7	1.1	1.1	0.7	0.1	0.7	1.1	1.1	1.1	1.1	1.1	0.2	0.2	0.7	-0.4	0.7	1.1	1.1	0.8	1.1	0.3
CC	1.2	1.2	0.7	0.7	0.7	1.2	1.2	0.7	0.7	0.7	1.2	1.2	1.2	1.2	1.2	0.8	0.8	0.7	-0.4	0.7	1.2	1.2	0.9	1.2	0.3
CG	1.1	1.1	0.7	0.1	0.7	1.1	1.1	0.7	0.1	0.7	1.1	1.1	1.1	1.1	1.1	0.2	0.2	0.7	-0.4	0.7	1.1	1.1	0.8	1.1	0.3
CU	1.2	1.2	0.7	0.7	0.7	1.2	1.2	0.7	0.7	0.7	1.2	1.2	1.2	1.2	1.2	0.8	0.8	0.7	-0.4	0.7	1.2	1.2	0.9	1.2	0.3
GM	0.1	0.1	-0.3	-0.9	-0.3	0.1	0.1	-0.3	-0.9	-0.3	0.1	0.1	0.7	0.1	0.7	-0.8	-0.8	-0.3	-0.1	-0.3	0.1	0.1	0.4	0.1	-0.7
GA	0.1	0.1	-0.3	-0.9	-0.3	0.1	0.1	-0.3	-0.9	-0.3	0.1	0.1	0.7	0.1	0.7	-0.8	-0.8	-0.3	-0.1	-0.3	0.1	0.1	0.4	0.1	-0.7
GC	1.2	1.2	0.8	0.2	0.8	1.2	1.2	0.8	0.2	0.8	1.2	1.2	1.2	1.2	1.2	0.3	0.3	0.8	-0.3	0.8	1.2	1.2	0.9	1.2	0.4
GG	-0.4	-0.4	-0.8	-0.1	-0.8	-0.4	-0.4	-0.8	-0.1	-0.8	-0.4	-0.4	-0.4	-0.4	-0.4	0.0	0.0	-0.8	0.7	-0.8	-0.4	-0.4	-0.7	-0.4	0.1
GU	1.2	1.2	0.8	0.2	0.8	1.2	1.2	0.8	0.2	0.8	1.2	1.2	1.2	1.2	1.2	0.3	0.3	0.8	-0.3	0.8	1.2	1.2	0.9	1.2	0.4
UM	1.1	1.1	0.7	0.1	0.7	1.1	1.1	0.7	0.1	0.7	1.1	1.1	1.1	1.1	1.1	0.2	0.2	0.7	-0.4	0.7	1.1	1.1	0.8	1.1	0.3
UA	1.1	1.1	0.7	0.1	0.7	1.1	1.1	0.7	0.1	0.7	1.1	1.1	1.1	1.1	1.1	0.2	0.2	0.7	-0.4	0.7	1.1	1.1	0.8	1.1	0.3
UC	1.2	1.2	0.7	0.7	0.7	1.2	1.2	0.7	0.7	0.7	1.2	1.2	1.2	1.2	1.2	0.8	0.8	0.7	-0.4	0.7	1.2	1.2	0.9	1.2	0.3
UG	1.1	1.1	0.7	0.1	0.7	1.1	1.1	0.7	0.1	0.7	1.1	1.1	1.1	1.1	1.1	0.2	0.2	0.7	-0.4	0.7	1.1	1.1	0.8	1.1	0.3
UU	0.9	0.9	-0.2	-0.8	-0.2	0.9	0.9	-0.2	-0.8	-0.2	0.3	0.3	0.3	0.3	0.3	-0.7	-0.7	-0.2	0.0	-0.2	0.3	0.3	0.0	0.3	-0.6


#							      5' ------> 3'
								M X1 Y1 C
								U X2 Y2 G
#							      3' <------ 5'
#								    Y
# ----------------------------------------------------------------------------------------------------------------------------------
	M	M	M	M	M	A	A	A	A	A	C	C	C	C	C	G	G	G	G	G	U	U	U	U	U
	M	A	C	G	U	M	A	C	G	U	M	A	C	G	U	M	A	C	G	U	M	A	C	G	U
#----------------------------------------------------------------------------------------------------------------------------------
MM	1.4	1.4	1.2	-0.6	1.2	1.4	1.4	1.2	-0.6	1.2	1.1	1.1	1.2	1.1	1.2	0.0	0.0	1.2	-0.2	1.2	1.1	1.1	1.2	1.1	1.0
MA	1.4	1.4	1.2	-0.6	1.2	1.4	1.4	1.2	-0.6	1.2	1.1	1.1	1.2	1.1	1.2	0.0	0.0	1.2	-0.2	1.2	1.1	1.1	1.2	1.1	1.0
MC	1.3	1.3	1.0	-0.7	1.0	1.3	1.3	1.0	-0.7	1.0	1.0	1.0	1.0	1.0	1.0	-0.1	-0.1	1.0	-0.4	1.0	1.0	1.0	1.1	1.0	0.3
MG	0.9	0.9	0.6	-1.1	0.6	0.9	0.9	0.6	-1.1	0.6	0.6	0.6	1.2	0.6	1.2	-0.5	-0.5	0.6	0.5	0.6	0.6	0.6	1.3	0.6	-0.1
MU	1.3	1.3	1.0	-0.7	1.0	1.3	1.3	1.0	-0.7	1.0	1.0	1.0	1.0	1.0	1.0	-0.1	-0.1	1.0	-0.4	1.0	1.0	1.0	1.1	1.0	0.3
AM	1.4	1.4	1.2	-0.6	1.2	1.4	1.4	1.2	-0.6	1.2	1.1	1.1	1.2	1.1	1.2	0.0	0.0	1.2	-0.2	1.2	1.1	1.1	1.2	1.1	1.0
AA	1.4	1.4	1.2	-0.6	1.2	1.4	1.4	1.2	-0.6	1.2	1.1	1.1	1.2	1.1	1.2	0.0	0.0	1.2	-0.2	1.2	1.1	1.1	1.2	1.1	1.0
AC	1.3	1.3	1.0	-0.7	1.0	1.3	1.3	1.0	-0.7	1.0	1.0	1.0	1.0	1.0	1.0	-0.1	-0.1	1.0	-0.4	1.0	1.0	1.0	1.1	1.0	0.3
AG	0.9	0.9	0.6	-1.1	0.6	0.9	0.9	0.6	-1.1	0.6	0.6	0.6	1.2	0.6	1.2	-0.5	-0.5	0.6	0.5	0.6	0.6	0.6	1.3	0.6	-0.1
AU	1.3	1.3	1.0	-0.7	1.0	1.3	1.3	1.0	-0.7	1.0	1.0	1.0	1.0	1.0	1.0	-0.1	-0.1	1.0	-0.4	1.0	1.0	1.0	1.1	1.0	0.3
CM	1.2	1.2	0.9	-0.8	0.9	1.2	1.2	0.9	-0.8	0.9	0.9	0.9	0.9	0.9	0.9	-0.2	-0.2	0.9	-0.5	0.9	0.9	0.9	1.0	0.9	0.2
CA	1.2	1.2	0.9	-0.8	0.9	1.2	1.2	0.9	-0.8	0.9	0.9	0.9	0.9	0.9	0.9	-0.2	-0.2	0.9	-0.5	0.9	0.9	0.9	1.0	0.9	0.2
CC	1.2	1.2	1.0	-0.2	1.0	1.2	1.2	1.0	-0.2	1.0	0.9	0.9	1.0	0.9	1.0	0.4	0.4	1.0	-0.4	1.0	0.9	0.9	1.0	0.9	0.2
CG	1.2	1.2	0.9	-0.8	0.9	1.2	1.2	0.9	-0.8	0.9	0.9	0.9	0.9	0.9	0.9	-0.2	-0.2	0.9	-0.5	0.9	0.9	0.9	1.0	0.9	0.2
CU	1.2	1.2	1.0	-0.2	1.0	1.2	1.2	1.0	-0.2	1.0	0.9	0.9	1.0	0.9	1.0	0.4	0.4	1.0	-0.4	1.0	0.9	0.9	1.0	0.9	0.2
GM	0.2	0.2	-0.1	-1.8	-0.1	0.2	0.2	-0.1	-1.8	-0.1	-0.1	-0.1	0.5	-0.1	0.5	-1.2	-1.2	-0.1	-0.2	-0.1	-0.1	-0.1	0.6	-0.1	-0.8
GA	0.2	0.2	-0.1	-1.8	-0.1	0.2	0.2	-0.1	-1.8	-0.1	-0.1	-0.1	0.5	-0.1	0.5	-1.2	-1.2	-0.1	-0.2	-0.1	-0.1	-0.1	0.6	-0.1	-0.8
GC	1.3	1.3	1.0	-0.7	1.0	1.3	1.3	1.0	-0.7	1.0	1.0	1.0	1.0	1.0	1.0	-0.1	-0.1	1.0	-0.4	1.0	1.0	1.0	1.1	1.0	0.3
GG	-0.3	-0.3	-0.6	-1.0	-0.6	-0.3	-0.3	-0.6	-1.0	-0.6	-0.6	-0.6	-0.6	-0.6	-0.6	-0.4	-0.4	-0.6	0.6	-0.6	-0.6	-0.6	-0.5	-0.6	0.0
GU	1.3	1.3	1.0	-0.7	1.0	1.3	1.3	1.0	-0.7	1.0	1.0	1.0	1.0	1.0	1.0	-0.1	-0.1	1.0	-0.4	1.0	1.0	1.0	1.1	1.0	0.3
UM	1.2	1.2	0.9	-0.8	0.9	1.2	1.2	0.9	-0.8	0.9	0.9	0.9	0.9	0.9	0.9	-0.2	-0.2	0.9	-0.5	0.9	0.9	0.9	1.0	0.9	0.2
UA	1.2	1.2	0.9	-0.8	0.9	1.2	1.2	0.9	-0.8	0.9	0.9	0.9	0.9	0.9	0.9	-0.2	-0.2	0.9	-0.5	0.9	0.9	0.9	1.0	0.9	0.2
UC	1.2	1.2	1.0	-0.2	1.0	1.2	1.2	1.0	-0.2	1.0	0.9	0.9	1.0	0.9	1.0	0.4	0.4	1.0	-0.4	1.0	0.9	0.9	1.0	0.9	0.2
UG	1.2	1.2	0.9	-0.8	0.9	1.2	1.2	0.9	-0.8	0.9	0.9	0.9	0.9	0.9	0.9	-0.2	-0.2	0.9	-0.5	0.9	0.9	0.9	1.0	0.9	0.2
UU	0.9	0.9	0.1	-1.7	0.1	0.9	0.9	0.1	-1.7	0.1	0.0	0.0	0.1	0.0	0.1	-1.0	-1.0	0.1	0.0	0.1	0.0	0.0	0.1	0.0	-0.7


#							      5' ------> 3'
								M X1 Y1 G
								U X2 Y2 C
#							      3' <------ 5'
#								    Y
# ----------------------------------------------------------------------------------------------------------------------------------
	M	M	M	M	M	A	A	A	A	A	C	C	C	C	C	G	G	G	G	G	U	U	U	U	U
	M	A	C	G	U	M	A	C	G	U	M	A	C	G	U	M	A	C	G	U	M	A	C	G	U
#----------------------------------------------------------------------------------------------------------------------------------
MM	1.3	1.3	1.2	0.3	1.2	1.3	1.3	1.2	0.3	1.2	1.7	1.7	1.5	1.7	1.4	0.3	0.3	1.2	-0.2	1.2	1.7	1.7	1.4	1.7	1.1
MA	1.3	1.3	1.2	0.3	1.2	1.3	1.3	1.2	0.3	1.2	1.7	1.7	1.5	1.7	1.4	0.3	0.3	1.2	-0.2	1.2	1.7	1.7	1.4	1.7	1.1
MC	1.1	1.1	1.1	0.2	1.1	1.1	1.1	1.1	0.2	1.1	1.5	1.5	1.4	1.5	1.2	0.2	0.2	1.1	-0.4	1.1	1.5	1.5	1.2	1.5	0.3
MG	0.7	0.7	0.7	-0.2	0.7	0.7	0.7	0.7	-0.2	0.7	1.1	1.1	1.6	1.1	1.4	-0.2	-0.2	0.7	0.5	0.7	1.1	1.1	1.4	1.1	-0.1
MU	1.1	1.1	1.1	0.2	1.1	1.1	1.1	1.1	0.2	1.1	1.5	1.5	1.4	1.5	1.2	0.2	0.2	1.1	-0.4	1.1	1.5	1.5	1.2	1.5	0.3
AM	1.3	1.3	1.2	0.3	1.2	1.3	1.3	1.2	0.3	1.2	1.7	1.7	1.5	1.7	1.4	0.3	0.3	1.2	-0.2	1.2	1.7	1.7	1.4	1.7	1.1
AA	1.3	1.3	1.2	0.3	1.2	1.3	1.3	1.2	0.3	1.2	1.7	1.7	1.5	1.7	1.4	0.3	0.3	1.2	-0.2	1.2	1.7	1.7	1.4	1.7	1.1
AC	1.1	1.1	1.1	0.2	1.1	1.1	1.1	1.1	0.2	1.1	1.5	1.5	1.4	1.5	1.2	0.2	0.2	1.1	-0.4	1.1	1.5	1.5	1.2	1.5	0.3
AG	0.7	0.7	0.7	-0.2	0.7	0.7	0.7	0.7	-0.2	0.7	1.1	1.1	1.6	1.1	1.4	-0.2	-0.2	0.7	0.5	0.7	1.1	1.1	1.4	1.1	-0.1
AU	1.1	1.1	1.1	0.2	1.1	1.1	1.1	1.1	0.2	1.1	1.5	1.5	1.4	1.5	1.2	0.2	0.2	1.1	-0.4	1.1	1.5	1.5	1.2	1.5	0.3
CM	1.0	1.0	1.0	0.1	1.0	1.0	1.0	1.0	0.1	1.0	1.4	1.4	1.3	1.4	1.1	0.1	0.1	1.0	-0.5	1.0	1.4	1.4	1.1	1.4	0.2
CA	1.0	1.0	1.0	0.1	1.0	1.0	1.0	1.0	0.1	1.0	1.4	1.4	1.3	1.4	1.1	0.1	0.1	1.0	-0.5	1.0	1.4	1.4	1.1	1.4	0.2
CC	1.1	1.1	1.0	0.7	1.0	1.1	1.1	1.0	0.7	1.0	1.5	1.5	1.3	1.5	1.2	0.7	0.7	1.0	-0.4	1.0	1.5	1.5	1.2	1.5	0.3
CG	1.0	1.0	1.0	0.1	1.0	1.0	1.0	1.0	0.1	1.0	1.4	1.4	1.3	1.4	1.1	0.1	0.1	1.0	-0.5	1.0	1.4	1.4	1.1	1.4	0.2
CU	1.1	1.1	1.0	0.7	1.0	1.1	1.1	1.0	0.7	1.0	1.5	1.5	1.3	1.5	1.2	0.7	0.7	1.0	-0.4	1.0	1.5	1.5	1.2	1.5	0.3
GM	0.0	0.0	0.0	-0.9	0.0	0.0	0.0	0.0	-0.9	0.0	0.4	0.4	0.9	0.4	0.7	-0.9	-0.9	0.0	-0.2	0.0	0.4	0.4	0.7	0.4	-0.7
GA	0.0	0.0	0.0	-0.9	0.0	0.0	0.0	0.0	-0.9	0.0	0.4	0.4	0.9	0.4	0.7	-0.9	-0.9	0.0	-0.2	0.0	0.4	0.4	0.7	0.4	-0.7
GC	1.1	1.1	1.1	0.2	1.1	1.1	1.1	1.1	0.2	1.1	1.5	1.5	1.4	1.5	1.2	0.2	0.2	1.1	-0.4	1.1	1.5	1.5	1.2	1.5	0.3
GG	-0.5	-0.5	-0.5	-0.1	-0.5	-0.5	-0.5	-0.5	-0.1	-0.5	-0.1	-0.1	-0.2	-0.1	-0.4	-0.1	-0.1	-0.5	0.6	-0.5	-0.1	-0.1	-0.4	-0.1	0.0
GU	1.1	1.1	1.1	0.2	1.1	1.1	1.1	1.1	0.2	1.1	1.5	1.5	1.4	1.5	1.2	0.2	0.2	1.1	-0.4	1.1	1.5	1.5	1.2	1.5	0.3
UM	1.0	1.0	1.0	0.1	1.0	1.0	1.0	1.0	0.1	1.0	1.4	1.4	1.3	1.4	1.1	0.1	0.1	1.0	-0.5	1.0	1.4	1.4	1.1	1.4	0.2
UA	1.0	1.0	1.0	0.1	1.0	1.0	1.0	1.0	0.1	1.0	1.4	1.4	1.3	1.4	1.1	0.1	0.1	1.0	-0.5	1.0	1.4	1.4	1.1	1.4	0.2
UC	1.1	1.1	1.0	0.7	1.0	1.1	1.1	1.0	0.7	1.0	1.5	1.5	1.3	1.5	1.2	0.7	0.7	1.0	-0.4	1.0	1.5	1.5	1.2	1.5	0.3
UG	1.0	1.0	1.0	0.1	1.0	1.0	1.0	1.0	0.1	1.0	1.4	1.4	1.3	1.4	1.1	0.1	0.1	1.0	-0.5	1.0	1.4	1.4	1.1	1.4	0.2
UU	0.8	0.8	0.1	-0.7	0.1	0.8	0.8	0.1	-0.7	0.1	0.6	0.6	0.4	0.6	0.3	-0.7	-0.7	0.1	0.0	0.1	0.6	0.6	0.3	0.6	-0.6


#							      5' ------> 3'
								M X1 Y1 U
								U X2 Y2 A
#							      3' <------ 5'
#								    Y
# ----------------------------------------------------------------------------------------------------------------------------------
	M	M	M	M	M	A	A	A	A	A	C	C	C	C	C	G	G	G	G	G	U	U	U	U	U
	M	A	C	G	U	M	A	C	G	U	M	A	C	G	U	M	A	C	G	U	M	A	C	G	U
#----------------------------------------------------------------------------------------------------------------------------------
MM	2.1	2.1	1.8	0.8	1.8	2.1	2.1	1.8	0.8	1.8	1.9	1.9	1.9	1.9	1.9	1.5	1.5	1.8	0.3	1.8	1.9	1.9	1.9	1.9	1.6
MA	2.1	2.1	1.8	0.8	1.8	2.1	2.1	1.8	0.8	1.8	1.9	1.9	1.9	1.9	1.9	1.5	1.5	1.8	0.3	1.8	1.9	1.9	1.9	1.9	1.6
MC	1.9	1.9	1.7	0.7	1.7	1.9	1.9	1.7	0.7	1.7	1.8	1.8	1.7	1.8	1.7	1.4	1.4	1.7	0.2	1.7	1.8	1.8	1.7	1.8	0.8
MG	1.5	1.5	1.3	0.3	1.3	1.5	1.5	1.3	0.3	1.3	1.4	1.4	1.9	1.4	1.9	1.0	1.0	1.3	1.1	1.3	1.4	1.4	1.9	1.4	0.4
MU	1.9	1.9	1.7	0.7	1.7	1.9	1.9	1.7	0.7	1.7	1.8	1.8	1.7	1.8	1.7	1.4	1.4	1.7	0.2	1.7	1.8	1.8	1.7	1.8	0.8
AM	2.1	2.1	1.8	0.8	1.8	2.1	2.1	1.8	0.8	1.8	1.9	1.9	1.9	1.9	1.9	1.5	1.5	1.8	0.3	1.8	1.9	1.9	1.9	1.9	1.6
AA	2.1	2.1	1.8	0.8	1.8	2.1	2.1	1.8	0.8	1.8	1.9	1.9	1.9	1.9	1.9	1.5	1.5	1.8	0.3	1.8	1.9	1.9	1.9	1.9	1.6
AC	1.9	1.9	1.7	0.7	1.7	1.9	1.9	1.7	0.7	1.7	1.8	1.8	1.7	1.8	1.7	1.4	1.4	1.7	0.2	1.7	1.8	1.8	1.7	1.8	0.8
AG	1.5	1.5	1.3	0.3	1.3	1.5	1.5	1.3	0.3	1.3	1.4	1.4	1.9	1.4	1.9	1.0	1.0	1.3	1.1	1.3	1.4	1.4	1.9	1.4	0.4
AU	1.9	1.9	1.7	0.7	1.7	1.9	1.9	1.7	0.7	1.7	1.8	1.8	1.7	1.8	1.7	1.4	1.4	1.7	0.2	1.7	1.8	1.8	1.7	1.8	0.8
CM	1.8	1.8	1.6	0.6	1.6	1.8	1.8	1.6	0.6	1.6	1.7	1.7	1.6	1.7	1.6	1.3	1.3	1.6	0.1	1.6	1.7	1.7	1.6	1.7	0.7
CA	1.8	1.8	1.6	0.6	1.6	1.8	1.8	1.6	0.6	1.6	1.7	1.7	1.6	1.7	1.6	1.3	1.3	1.6	0.1	1.6	1.7	1.7	1.6	1.7	0.7
CC	1.9	1.9	1.6	1.2	1.6	1.9	1.9	1.6	1.2	1.6	1.7	1.7	1.7	1.7	1.7	1.9	1.9	1.6	0.1	1.6	1.7	1.7	1.7	1.7	0.8
CG	1.8	1.8	1.6	0.6	1.6	1.8	1.8	1.6	0.6	1.6	1.7	1.7	1.6	1.7	1.6	1.3	1.3	1.6	0.1	1.6	1.7	1.7	1.6	1.7	0.7
CU	1.9	1.9	1.6	1.2	1.6	1.9	1.9	1.6	1.2	1.6	1.7	1.7	1.7	1.7	1.7	1.9	1.9	1.6	0.1	1.6	1.7	1.7	1.7	1.7	0.8
GM	0.8	0.8	0.6	-0.4	0.6	0.8	0.8	0.6	-0.4	0.6	0.7	0.7	1.2	0.7	1.2	0.3	0.3	0.6	0.4	0.6	0.7	0.7	1.2	0.7	-0.3
GA	0.8	0.8	0.6	-0.4	0.6	0.8	0.8	0.6	-0.4	0.6	0.7	0.7	1.2	0.7	1.2	0.3	0.3	0.6	0.4	0.6	0.7	0.7	1.2	0.7	-0.3
GC	1.9	1.9	1.7	0.7	1.7	1.9	1.9	1.7	0.7	1.7	1.8	1.8	1.7	1.8	1.7	1.4	1.4	1.7	0.2	1.7	1.8	1.8	1.7	1.8	0.8
GG	0.3	0.3	0.1	0.4	0.1	0.3	0.3	0.1	0.4	0.1	0.2	0.2	0.1	0.2	0.1	1.1	1.1	0.1	1.2	0.1	0.2	0.2	0.1	0.2	0.5
GU	1.9	1.9	1.7	0.7	1.7	1.9	1.9	1.7	0.7	1.7	1.8	1.8	1.7	1.8	1.7	1.4	1.4	1.7	0.2	1.7	1.8	1.8	1.7	1.8	0.8
UM	1.8	1.8	1.6	0.6	1.6	1.8	1.8	1.6	0.6	1.6	1.7	1.7	1.6	1.7	1.6	1.3	1.3	1.6	0.1	1.6	1.7	1.7	1.6	1.7	0.7
UA	1.8	1.8	1.6	0.6	1.6	1.8	1.8	1.6	0.6	1.6	1.7	1.7	1.6	1.7	1.6	1.3	1.3	1.6	0.1	1.6	1.7	1.7	1.6	1.7	0.7
UC	1.9	1.9	1.6	1.2	1.6	1.9	1.9	1.6	1.2	1.6	1.7	1.7	1.7	1.7	1.7	1.9	1.9	1.6	0.1	1.6	1.7	1.7	1.7	1.7	0.8
UG	1.8	1.8	1.6	0.6	1.6	1.8	1.8	1.6	0.6	1.6	1.7	1.7	1.6	1.7	1.6	1.3	1.3	1.6	0.1	1.6	1.7	1.7	1.6	1.7	0.7
UU	1.6	1.6	0.7	-0.3	0.7	1.6	1.6	0.7	-0.3	0.7	0.8	0.8	0.8	0.8	0.8	0.4	0.4	0.7	0.5	0.7	0.8	0.8	0.8	0.8	-0.1


#							      5' ------> 3'
								M X1 Y1 U
								U X2 Y2 M
#							      3' <------ 5'
#								    Y
# ----------------------------------------------------------------------------------------------------------------------------------
	M	M	M	M	M	A	A	A	A	A	C	C	C	C	C	G	G	G	G	G	U	U	U	U	U
	M	A	C	G	U	M	A	C	G	U	M	A	C	G	U	M	A	C	G	U	M	A	C	G	U
#----------------------------------------------------------------------------------------------------------------------------------
MM	1.4	1.4	1.1	0.1	1.1	1.4	1.4	1.1	0.1	1.1	1.2	1.2	1.2	1.2	1.2	0.8	0.8	1.1	-0.4	1.1	1.2	1.2	1.2	1.2	0.9
MA	1.4	1.4	1.1	0.1	1.1	1.4	1.4	1.1	0.1	1.1	1.2	1.2	1.2	1.2	1.2	0.8	0.8	1.1	-0.4	1.1	1.2	1.2	1.2	1.2	0.9
MC	1.2	1.2	1.0	0.0	1.0	1.2	1.2	1.0	0.0	1.0	1.1	1.1	1.0	1.1	1.0	0.7	0.7	1.0	-0.5	1.0	1.1	1.1	1.0	1.1	0.1
MG	0.8	0.8	0.6	-0.4	0.6	0.8	0.8	0.6	-0.4	0.6	0.7	0.7	1.2	0.7	1.2	0.3	0.3	0.6	0.4	0.6	0.7	0.7	1.2	0.7	-0.3
MU	1.2	1.2	1.0	0.0	1.0	1.2	1.2	1.0	0.0	1.0	1.1	1.1	1.0	1.1	1.0	0.7	0.7	1.0	-0.5	1.0	1.1	1.1	1.0	1.1	0.1
AM	1.4	1.4	1.1	0.1	1.1	1.4	1.4	1.1	0.1	1.1	1.2	1.2	1.2	1.2	1.2	0.8	0.8	1.1	-0.4	1.1	1.2	1.2	1.2	1.2	0.9
AA	1.4	1.4	1.1	0.1	1.1	1.4	1.4	1.1	0.1	1.1	1.2	1.2	1.2	1.2	1.2	0.8	0.8	1.1	-0.4	1.1	1.2	1.2	1.2	1.2	0.9
AC	1.2	1.2	1.0	0.0	1.0	1.2	1.2	1.0	0.0	1.0	1.1	1.1	1.0	1.1	1.0	0.7	0.7	1.0	-0.5	1.0	1.1	1.1	1.0	1.1	0.1
AG	0.8	0.8	0.6	-0.4	0.6	0.8	0.8	0.6	-0.4	0.6	0.7	0.7	1.2	0.7	1.2	0.3	0.3	0.6	0.4	0.6	0.7	0.7	1.2	0.7	-0.3
AU	1.2	1.2	1.0	0.0	1.0	1.2	1.2	1.0	0.0	1.0	1.1	1.1	1.0	1.1	1.0	0.7	0.7	1.0	-0.5	1.0	1.1	1.1	1.0	1.1	0.1
CM	1.1	1.1	0.9	-0.1	0.9	1.1	1.1	0.9	-0.1	0.9	1.0	1.0	0.9	1.0	0.9	0.6	0.6	0.9	-0.6	0.9	1.0	1.0	0.9	1.0	0.0
CA	1.1	1.1	0.9	-0.1	0.9	1.1	1.1	0.9	-0.1	0.9	1.0	1.0	0.9	1.0	0.9	0.6	0.6	0.9	-0.6	0.9	1.0	1.0	0.9	1.0	0.0
CC	1.2	1.2	0.9	0.5	0.9	1.2	1.2	0.9	0.5	0.9	1.0	1.0	1.0	1.0	1.0	1.2	1.2	0.9	-0.6	0.9	1.0	1.0	1.0	1.0	0.1
CG	1.1	1.1	0.9	-0.1	0.9	1.1	1.1	0.9	-0.1	0.9	1.0	1.0	0.9	1.0	0.9	0.6	0.6	0.9	-0.6	0.9	1.0	1.0	0.9	1.0	0.0
CU	1.2	1.2	0.9	0.5	0.9	1.2	1.2	0.9	0.5	0.9	1.0	1.0	1.0	1.0	1.0	1.2	1.2	0.9	-0.6	0.9	1.0	1.0	1.0	1.0	0.1
GM	0.1	0.1	-0.1	-1.1	-0.1	0.1	0.1	-0.1	-1.1	-0.1	0.0	0.0	0.5	0.0	0.5	-0.4	-0.4	-0.1	-0.3	-0.1	0.0	0.0	0.5	0.0	-1.0
GA	0.1	0.1	-0.1	-1.1	-0.1	0.1	0.1	-0.1	-1.1	-0.1	0.0	0.0	0.5	0.0	0.5	-0.4	-0.4	-0.1	-0.3	-0.1	0.0	0.0	0.5	0.0	-1.0
GC	1.2	1.2	1.0	0.0	1.0	1.2	1.2	1.0	0.0	1.0	1.1	1.1	1.0	1.1	1.0	0.7	0.7	1.0	-0.5	1.0	1.1	1.1	1.0	1.1	0.1
GG	-0.4	-0.4	-0.6	-0.3	-0.6	-0.4	-0.4	-0.6	-0.3	-0.6	-0.5	-0.5	-0.6	-0.5	-0.6	0.4	0.4	-0.6	0.5	-0.6	-0.5	-0.5	-0.6	-0.5	-0.2
GU	1.2	1.2	1.0	0.0	1.0	1.2	1.2	1.0	0.0	1.0	1.1	1.1	1.0	1.1	1.0	0.7	0.7	1.0	-0.5	1.0	1.1	1.1	1.0	1.1	0.1
UM	1.1	1.1	0.9	-0.1	0.9	1.1	1.1	0.9	-0.1	0.9	1.0	1.0	0.9	1.0	0.9	0.6	0.6	0.9	-0.6	0.9	1.0	1.0	0.9	1.0	0.0
UA	1.1	1.1	0.9	-0.1	0.9	1.1	1.1	0.9	-0.1	0.9	1.0	1.0	0.9	1.0	0.9	0.6	0.6	0.9	-0.6	0.9	1.0	1.0	0.9	1.0	0.0
UC	1.2	1.2	0.9	0.5	0.9	1.2	1.2	0.9	0.5	0.9	1.0	1.0	1.0	1.0	1.0	1.2	1.2	0.9	-0.6	0.9	1.0	1.0	1.0	1.0	0.1
UG	1.1	1.1	0.9	-0.1	0.9	1.1	1.1	0.9	-0.1	0.9	1.0	1.0	0.9	1.0	0.9	0.6	0.6	0.9	-0.6	0.9	1.0	1.0	0.9	1.0	0.0
UU	0.9	0.9	0.0	-1.0	0.0	0.9	0.9	0.0	-1.0	0.0	0.1	0.1	0.1	0.1	0.1	-0.3	-0.3	0.0	-0.2	0.0	0.1	0.1	0.1	0.1	-0.8


#							      5' ------> 3'
								M X1 Y1 G
								U X2 Y2 U
#							      3' <------ 5'
#								    Y
# ----------------------------------------------------------------------------------------------------------------------------------
	M	M	M	M	M	A	A	A	A	A	C	C	C	C	C	G	G	G	G	G	U	U	U	U	U
	M	A	C	G	U	M	A	C	G	U	M	A	C	G	U	M	A	C	G	U	M	A	C	G	U
#----------------------------------------------------------------------------------------------------------------------------------
MM	1.2	1.2	1.6	0.2	1.6	1.2	1.2	1.6	0.2	1.6	1.6	1.6	1.6	1.6	1.6	1.9	1.9	1.6	0.3	1.6	1.6	1.6	1.6	1.6	2.2
MA	1.2	1.2	1.6	0.2	1.6	1.2	1.2	1.6	0.2	1.6	1.6	1.6	1.6	1.6	1.6	1.9	1.9	1.6	0.3	1.6	1.6	1.6	1.6	1.6	2.2
MC	1.1	1.1	1.4	0.1	1.4	1.1	1.1	1.4	0.1	1.4	1.4	1.4	1.4	1.4	1.4	1.7	1.7	1.4	0.1	1.4	1.4	1.4	1.4	1.4	1.4
MG	0.7	0.7	1.0	-0.3	1.0	0.7	0.7	1.0	-0.3	1.0	1.0	1.0	1.6	1.0	1.6	1.3	1.3	1.0	1.0	1.0	1.0	1.0	1.6	1.0	1.0
MU	1.1	1.1	1.4	0.1	1.4	1.1	1.1	1.4	0.1	1.4	1.4	1.4	1.4	1.4	1.4	1.7	1.7	1.4	0.1	1.4	1.4	1.4	1.4	1.4	1.4
AM	1.2	1.2	1.6	0.2	1.6	1.2	1.2	1.6	0.2	1.6	1.6	1.6	1.6	1.6	1.6	1.9	1.9	1.6	0.3	1.6	1.6	1.6	1.6	1.6	2.2
AA	1.2	1.2	1.6	0.2	1.6	1.2	1.2	1.6	0.2	1.6	1.6	1.6	1.6	1.6	1.6	1.9	1.9	1.6	0.3	1.6	1.6	1.6	1.6	1.6	2.2
AC	1.1	1.1	1.4	0.1	1.4	1.1	1.1	1.4	0.1	1.4	1.4	1.4	1.4	1.4	1.4	1.7	1.7	1.4	0.1	1.4	1.4	1.4	1.4	1.4	1.4
AG	0.7	0.7	1.0	-0.3	1.0	0.7	0.7	1.0	-0.3	1.0	1.0	1.0	1.6	1.0	1.6	1.3	1.3	1.0	1.0	1.0	1.0	1.0	1.6	1.0	1.0
AU	1.1	1.1	1.4	0.1	1.4	1.1	1.1	1.4	0.1	1.4	1.4	1.4	1.4	1.4	1.4	1.7	1.7	1.4	0.1	1.4	1.4	1.4	1.4	1.4	1.4
CM	1.0	1.0	1.3	0.0	1.3	1.0	1.0	1.3	0.0	1.3	1.3	1.3	1.3	1.3	1.3	1.6	1.6	1.3	0.0	1.3	1.3	1.3	1.3	1.3	1.3
CA	1.0	1.0	1.3	0.0	1.3	1.0	1.0	1.3	0.0	1.3	1.3	1.3	1.3	1.3	1.3	1.6	1.6	1.3	0.0	1.3	1.3	1.3	1.3	1.3	1.3
CC	1.0	1.0	1.4	0.6	1.4	1.0	1.0	1.4	0.6	1.4	1.4	1.4	1.4	1.4	1.4	2.3	2.3	1.4	0.1	1.4	1.4	1.4	1.4	1.4	1.4
CG	1.0	1.0	1.3	0.0	1.3	1.0	1.0	1.3	0.0	1.3	1.3	1.3	1.3	1.3	1.3	1.6	1.6	1.3	0.0	1.3	1.3	1.3	1.3	1.3	1.3
CU	1.0	1.0	1.4	0.6	1.4	1.0	1.0	1.4	0.6	1.4	1.4	1.4	1.4	1.4	1.4	2.3	2.3	1.4	0.1	1.4	1.4	1.4	1.4	1.4	1.4
GM	0.0	0.0	0.3	-1.0	0.3	0.0	0.0	0.3	-1.0	0.3	0.3	0.3	0.9	0.3	0.9	0.6	0.6	0.3	0.3	0.3	0.3	0.3	0.9	0.3	0.3
GA	0.0	0.0	0.3	-1.0	0.3	0.0	0.0	0.3	-1.0	0.3	0.3	0.3	0.9	0.3	0.9	0.6	0.6	0.3	0.3	0.3	0.3	0.3	0.9	0.3	0.3
GC	1.1	1.1	1.4	0.1	1.4	1.1	1.1	1.4	0.1	1.4	1.4	1.4	1.4	1.4	1.4	1.7	1.7	1.4	0.1	1.4	1.4	1.4	1.4	1.4	1.4
GG	-0.5	-0.5	-0.2	-0.2	-0.2	-0.5	-0.5	-0.2	-0.2	-0.2	-0.2	-0.2	-0.2	-0.2	-0.2	1.4	1.4	-0.2	1.1	-0.2	-0.2	-0.2	-0.2	-0.2	1.1
GU	1.1	1.1	1.4	0.1	1.4	1.1	1.1	1.4	0.1	1.4	1.4	1.4	1.4	1.4	1.4	1.7	1.7	1.4	0.1	1.4	1.4	1.4	1.4	1.4	1.4
UM	1.0	1.0	1.3	0.0	1.3	1.0	1.0	1.3	0.0	1.3	1.3	1.3	1.3	1.3	1.3	1.6	1.6	1.3	0.0	1.3	1.3	1.3	1.3	1.3	1.3
UA	1.0	1.0	1.3	0.0	1.3	1.0	1.0	1.3	0.0	1.3	1.3	1.3	1.3	1.3	1.3	1.6	1.6	1.3	0.0	1.3	1.3	1.3	1.3	1.3	1.3
UC	1.0	1.0	1.4	0.6	1.4	1.0	1.0	1.4	0.6	1.4	1.4	1.4	1.4	1.4	1.4	2.3	2.3	1.4	0.1	1.4	1.4	1.4	1.4	1.4	1.4
UG	1.0	1.0	1.3	0.0	1.3	1.0	1.0	1.3	0.0	1.3	1.3	1.3	1.3	1.3	1.3	1.6	1.6	1.3	0.0	1.3	1.3	1.3	1.3	1.3	1.3
UU	0.7	0.7	0.5	-0.9	0.5	0.7	0.7	0.5	-0.9	0.5	0.5	0.5	0.5	0.5	0.5	0.8	0.8	0.5	0.5	0.5	0.5	0.5	0.5	0.5	0.5


#							      5' ------> 3'
								M X1 Y1 U
								U X2 Y2 G
#							      3' <------ 5'
#								    Y
# ----------------------------------------------------------------------------------------------------------------------------------
	M	M	M	M	M	A	A	A	A	A	C	C	C	C	C	G	G	G	G	G	U	U	U	U	U
	M	A	C	G	U	M	A	C	G	U	M	A	C	G	U	M	A	C	G	U	M	A	C	G	U
#----------------------------------------------------------------------------------------------------------------------------------
MM	2.2	2.2	1.9	1.1	1.9	2.2	2.2	1.9	1.1	1.9	1.9	1.9	1.9	1.9	1.9	1.5	1.5	1.9	0.6	1.9	1.9	1.9	1.9	1.9	2.5
MA	2.2	2.2	1.9	1.1	1.9	2.2	2.2	1.9	1.1	1.9	1.9	1.9	1.9	1.9	1.9	1.5	1.5	1.9	0.6	1.9	1.9	1.9	1.9	1.9	2.5
MC	2.1	2.1	1.7	0.9	1.7	2.1	2.1	1.7	0.9	1.7	1.7	1.7	1.7	1.7	1.7	1.3	1.3	1.7	0.4	1.7	1.7	1.7	1.7	1.7	1.7
MG	1.7	1.7	1.3	0.5	1.3	1.7	1.7	1.3	0.5	1.3	1.3	1.3	1.9	1.3	1.9	0.9	0.9	1.3	1.3	1.3	1.3	1.3	1.9	1.3	1.3
MU	2.1	2.1	1.7	0.9	1.7	2.1	2.1	1.7	0.9	1.7	1.7	1.7	1.7	1.7	1.7	1.3	1.3	1.7	0.4	1.7	1.7	1.7	1.7	1.7	1.7
AM	2.2	2.2	1.9	1.1	1.9	2.2	2.2	1.9	1.1	1.9	1.9	1.9	1.9	1.9	1.9	1.5	1.5	1.9	0.6	1.9	1.9	1.9	1.9	1.9	2.5
AA	2.2	2.2	1.9	1.1	1.9	2.2	2.2	1.9	1.1	1.9	1.9	1.9	1.9	1.9	1.9	1.5	1.5	1.9	0.6	1.9	1.9	1.9	1.9	1.9	2.5
AC	2.1	2.1	1.7	0.9	1.7	2.1	2.1	1.7	0.9	1.7	1.7	1.7	1.7	1.7	1.7	1.3	1.3	1.7	0.4	1.7	1.7	1.7	1.7	1.7	1.7
AG	1.7	1.7	1.3	0.5	1.3	1.7	1.7	1.3	0.5	1.3	1.3	1.3	1.9	1.3	1.9	0.9	0.9	1.3	1.3	1.3	1.3	1.3	1.9	1.3	1.3
AU	2.1	2.1	1.7	0.9	1.7	2.1	2.1	1.7	0.9	1.7	1.7	1.7	1.7	1.7	1.7	1.3	1.3	1.7	0.4	1.7	1.7	1.7	1.7	1.7	1.7
CM	2.0	2.0	1.6	0.8	1.6	2.0	2.0	1.6	0.8	1.6	1.6	1.6	1.6	1.6	1.6	1.2	1.2	1.6	0.3	1.6	1.6	1.6	1.6	1.6	1.6
CA	2.0	2.0	1.6	0.8	1.6	2.0	2.0	1.6	0.8	1.6	1.6	1.6	1.6	1.6	1.6	1.2	1.2	1.6	0.3	1.6	1.6	1.6	1.6	1.6	1.6
CC	2.0	2.0	1.7	1.5	1.7	2.0	2.0	1.7	1.5	1.7	1.7	1.7	1.7	1.7	1.7	1.9	1.9	1.7	0.4	1.7	1.7	1.7	1.7	1.7	1.7
CG	2.0	2.0	1.6	0.8	1.6	2.0	2.0	1.6	0.8	1.6	1.6	1.6	1.6	1.6	1.6	1.2	1.2	1.6	0.3	1.6	1.6	1.6	1.6	1.6	1.6
CU	2.0	2.0	1.7	1.5	1.7	2.0	2.0	1.7	1.5	1.7	1.7	1.7	1.7	1.7	1.7	1.9	1.9	1.7	0.4	1.7	1.7	1.7	1.7	1.7	1.7
GM	1.0	1.0	0.6	-0.2	0.6	1.0	1.0	0.6	-0.2	0.6	0.6	0.6	1.2	0.6	1.2	0.2	0.2	0.6	0.6	0.6	0.6	0.6	1.2	0.6	0.6
GA	1.0	1.0	0.6	-0.2	0.6	1.0	1.0	0.6	-0.2	0.6	0.6	0.6	1.2	0.6	1.2	0.2	0.2	0.6	0.6	0.6	0.6	0.6	1.2	0.6	0.6
GC	2.1	2.1	1.7	0.9	1.7	2.1	2.1	1.7	0.9	1.7	1.7	1.7	1.7	1.7	1.7	1.3	1.3	1.7	0.4	1.7	1.7	1.7	1.7	1.7	1.7
GG	0.5	0.5	0.1	0.6	0.1	0.5	0.5	0.1	0.6	0.1	0.1	0.1	0.1	0.1	0.1	1.0	1.0	0.1	1.4	0.1	0.1	0.1	0.1	0.1	1.4
GU	2.1	2.1	1.7	0.9	1.7	2.1	2.1	1.7	0.9	1.7	1.7	1.7	1.7	1.7	1.7	1.3	1.3	1.7	0.4	1.7	1.7	1.7	1.7	1.7	1.7
UM	2.0	2.0	1.6	0.8	1.6	2.0	2.0	1.6	0.8	1.6	1.6	1.6	1.6	1.6	1.6	1.2	1.2	1.6	0.3	1.6	1.6	1.6	1.6	1.6	1.6
UA	2.0	2.0	1.6	0.8	1.6	2.0	2.0	1.6	0.8	1.6	1.6	1.6	1.6	1.6	1.6	1.2	1.2	1.6	0.3	1.6	1.6	1.6	1.6	1.6	1.6
UC	2.0	2.0	1.7	1.5	1.7	2.0	2.0	1.7	1.5	1.7	1.7	1.7	1.7	1.7	1.7	1.9	1.9	1.7	0.4	1.7	1.7	1.7	1.7	1.7	1.7
UG	2.0	2.0	1.6	0.8	1.6	2.0	2.0	1.6	0.8	1.6	1.6	1.6	1.6	1.6	1.6	1.2	1.2	1.6	0.3	1.6	1.6	1.6	1.6	1.6	1.6
UU	1.7	1.7	0.8	0.0	0.8	1.7	1.7	0.8	0.0	0.8	0.8	0.8	0.8	0.8	0.8	0.4	0.4	0.8	0.8	0.8	0.8	0.8	0.8	0.8	0.8


#							      5' ------> 3'
								C X1 Y1 A
								G X2 Y2 U
#							      3' <------ 5'
#								    Y
# ----------------------------------------------------------------------------------------------------------------------------------
	M	M	M	M	M	A	A	A	A	A	C	C	C	C	C	G	G	G	G	G	U	U	U	U	U
	M	A	C	G	U	M	A	C	G	U	M	A	C	G	U	M	A	C	G	U	M	A	C	G	U
#----------------------------------------------------------------------------------------------------------------------------------
MM	2.0	2.0	1.5	0.9	1.5	2.0	2.0	1.5	0.9	1.5	2.0	2.0	2.0	2.0	2.0	1.0	1.0	1.5	0.4	1.5	2.0	2.0	1.7	2.0	1.7
MA	2.0	2.0	1.5	0.9	1.5	2.0	2.0	1.5	0.9	1.5	2.0	2.0	2.0	2.0	2.0	1.0	1.0	1.5	0.4	1.5	2.0	2.0	1.7	2.0	1.7
MC	2.4	2.4	1.9	1.3	1.9	2.4	2.4	1.9	1.3	1.9	2.4	2.4	2.4	2.4	2.4	1.4	1.4	1.9	0.8	1.9	2.4	2.4	2.1	2.4	1.5
MG	1.0	1.0	0.6	0.0	0.6	1.0	1.0	0.6	0.0	0.6	1.0	1.0	1.6	1.0	1.6	0.1	0.1	0.6	0.8	0.6	1.0	1.0	1.3	1.0	0.2
MU	2.4	2.4	1.9	1.3	1.9	2.4	2.4	1.9	1.3	1.9	2.4	2.4	2.4	2.4	2.4	1.4	1.4	1.9	0.8	1.9	2.4	2.4	2.1	2.4	1.5
AM	2.0	2.0	1.5	0.9	1.5	2.0	2.0	1.5	0.9	1.5	2.0	2.0	2.0	2.0	2.0	1.0	1.0	1.5	0.4	1.5	2.0	2.0	1.7	2.0	1.7
AA	2.0	2.0	1.5	0.9	1.5	2.0	2.0	1.5	0.9	1.5	2.0	2.0	2.0	2.0	2.0	1.0	1.0	1.5	0.4	1.5	2.0	2.0	1.7	2.0	1.7
AC	2.4	2.4	1.9	1.3	1.9	2.4	2.4	1.9	1.3	1.9	2.4	2.4	2.4	2.4	2.4	1.4	1.4	1.9	0.8	1.9	2.4	2.4	2.1	2.4	1.5
AG	1.0	1.0	0.6	0.0	0.6	1.0	1.0	0.6	0.0	0.6	1.0	1.0	1.6	1.0	1.6	0.1	0.1	0.6	0.8	0.6	1.0	1.0	1.3	1.0	0.2
AU	2.4	2.4	1.9	1.3	1.9	2.4	2.4	1.9	1.3	1.9	2.4	2.4	2.4	2.4	2.4	1.4	1.4	1.9	0.8	1.9	2.4	2.4	2.1	2.4	1.5
CM	1.9	1.9	1.5	0.9	1.5	1.9	1.9	1.5	0.9	1.5	1.9	1.9	1.9	1.9	1.9	1.0	1.0	1.5	0.4	1.5	1.9	1.9	1.6	1.9	1.1
CA	1.9	1.9	1.5	0.9	1.5	1.9	1.9	1.5	0.9	1.5	1.9	1.9	1.9	1.9	1.9	1.0	1.0	1.5	0.4	1.5	1.9	1.9	1.6	1.9	1.1
CC	2.2	2.2	1.8	1.8	1.8	2.2	2.2	1.8	1.8	1.8	2.2	2.2	2.2	2.2	2.2	1.9	1.9	1.8	0.7	1.8	2.2	2.2	1.9	2.2	1.4
CG	1.9	1.9	1.5	0.9	1.5	1.9	1.9	1.5	0.9	1.5	1.9	1.9	1.9	1.9	1.9	1.0	1.0	1.5	0.4	1.5	1.9	1.9	1.6	1.9	1.1
CU	2.1	2.1	1.6	1.6	1.6	2.1	2.1	1.6	1.6	1.6	2.1	2.1	2.1	2.1	2.1	1.7	1.7	1.6	0.5	1.6	2.1	2.1	1.8	2.1	1.2
GM	1.0	1.0	0.6	0.0	0.6	1.0	1.0	0.6	0.0	0.6	1.0	1.0	1.6	1.0	1.6	0.1	0.1	0.6	0.8	0.6	1.0	1.0	1.3	1.0	0.2
GA	1.0	1.0	0.6	0.0	0.6	1.0	1.0	0.6	0.0	0.6	1.0	1.0	1.6	1.0	1.6	0.1	0.1	0.6	0.8	0.6	1.0	1.0	1.3	1.0	0.2
GC	2.4	2.4	1.9	1.3	1.9	2.4	2.4	1.9	1.3	1.9	2.4	2.4	2.4	2.4	2.4	1.4	1.4	1.9	0.8	1.9	2.4	2.4	2.1	2.4	1.5
GG	0.5	0.5	0.0	0.7	0.0	0.5	0.5	0.0	0.7	0.0	0.5	0.5	0.5	0.5	0.5	0.8	0.8	0.0	1.5	0.0	0.5	0.5	0.2	0.5	0.9
GU	2.4	2.4	1.9	1.3	1.9	2.4	2.4	1.9	1.3	1.9	2.4	2.4	2.4	2.4	2.4	1.4	1.4	1.9	0.8	1.9	2.4	2.4	2.1	2.4	1.5
UM	1.9	1.9	1.5	0.9	1.5	1.9	1.9	1.5	0.9	1.5	1.9	1.9	1.9	1.9	1.9	1.0	1.0	1.5	0.4	1.5	1.9	1.9	1.6	1.9	1.1
UA	1.9	1.9	1.5	0.9	1.5	1.9	1.9	1.5	0.9	1.5	1.9	1.9	1.9	1.9	1.9	1.0	1.0	1.5	0.4	1.5	1.9	1.9	1.6	1.9	1.1
UC	2.1	2.1	1.6	1.6	1.6	2.1	2.1	1.6	1.6	1.6	2.1	2.1	2.1	2.1	2.1	1.7	1.7	1.6	0.5	1.6	2.1	2.1	1.8	2.1	1.2
UG	1.9	1.9	1.5	0.9	1.5	1.9	1.9	1.5	0.9	1.5	1.9	1.9	1.9	1.9	1.9	1.0	1.0	1.5	0.4	1.5	1.9	1.9	1.6	1.9	1.1
UU	1.8	1.8	0.7	0.1	0.7	1.8	1.8	0.7	0.1	0.7	1.2	1.2	1.2	1.2	1.2	0.2	0.2	0.7	0.9	0.7	1.2	1.2	0.9	1.2	0.3


#							      5' ------> 3'
								C X1 Y1 M
								G X2 Y2 U
#							      3' <------ 5'
#								    Y
# ----------------------------------------------------------------------------------------------------------------------------------
	M	M	M	M	M	A	A	A	A	A	C	C	C	C	C	G	G	G	G	G	U	U	U	U	U
	M	A	C	G	U	M	A	C	G	U	M	A	C	G	U	M	A	C	G	U	M	A	C	G	U
#----------------------------------------------------------------------------------------------------------------------------------
MM	1.3	1.3	0.8	0.2	0.8	1.3	1.3	0.8	0.2	0.8	1.3	1.3	1.3	1.3	1.3	0.3	0.3	0.8	-0.3	0.8	1.3	1.3	1.0	1.3	1.0
MA	1.3	1.3	0.8	0.2	0.8	1.3	1.3	0.8	0.2	0.8	1.3	1.3	1.3	1.3	1.3	0.3	0.3	0.8	-0.3	0.8	1.3	1.3	1.0	1.3	1.0
MC	1.7	1.7	1.2	0.6	1.2	1.7	1.7	1.2	0.6	1.2	1.7	1.7	1.7	1.7	1.7	0.7	0.7	1.2	0.1	1.2	1.7	1.7	1.4	1.7	0.8
MG	0.3	0.3	-0.1	-0.7	-0.1	0.3	0.3	-0.1	-0.7	-0.1	0.3	0.3	0.9	0.3	0.9	-0.6	-0.6	-0.1	0.1	-0.1	0.3	0.3	0.6	0.3	-0.5
MU	1.7	1.7	1.2	0.6	1.2	1.7	1.7	1.2	0.6	1.2	1.7	1.7	1.7	1.7	1.7	0.7	0.7	1.2	0.1	1.2	1.7	1.7	1.4	1.7	0.8
AM	1.3	1.3	0.8	0.2	0.8	1.3	1.3	0.8	0.2	0.8	1.3	1.3	1.3	1.3	1.3	0.3	0.3	0.8	-0.3	0.8	1.3	1.3	1.0	1.3	1.0
AA	1.3	1.3	0.8	0.2	0.8	1.3	1.3	0.8	0.2	0.8	1.3	1.3	1.3	1.3	1.3	0.3	0.3	0.8	-0.3	0.8	1.3	1.3	1.0	1.3	1.0
AC	1.7	1.7	1.2	0.6	1.2	1.7	1.7	1.2	0.6	1.2	1.7	1.7	1.7	1.7	1.7	0.7	0.7	1.2	0.1	1.2	1.7	1.7	1.4	1.7	0.8
AG	0.3	0.3	-0.1	-0.7	-0.1	0.3	0.3	-0.1	-0.7	-0.1	0.3	0.3	0.9	0.3	0.9	-0.6	-0.6	-0.1	0.1	-0.1	0.3	0.3	0.6	0.3	-0.5
AU	1.7	1.7	1.2	0.6	1.2	1.7	1.7	1.2	0.6	1.2	1.7	1.7	1.7	1.7	1.7	0.7	0.7	1.2	0.1	1.2	1.7	1.7	1.4	1.7	0.8
CM	1.2	1.2	0.8	0.2	0.8	1.2	1.2	0.8	0.2	0.8	1.2	1.2	1.2	1.2	1.2	0.3	0.3	0.8	-0.3	0.8	1.2	1.2	0.9	1.2	0.4
CA	1.2	1.2	0.8	0.2	0.8	1.2	1.2	0.8	0.2	0.8	1.2	1.2	1.2	1.2	1.2	0.3	0.3	0.8	-0.3	0.8	1.2	1.2	0.9	1.2	0.4
CC	1.5	1.5	1.1	1.1	1.1	1.5	1.5	1.1	1.1	1.1	1.5	1.5	1.5	1.5	1.5	1.2	1.2	1.1	0.0	1.1	1.5	1.5	1.2	1.5	0.7
CG	1.2	1.2	0.8	0.2	0.8	1.2	1.2	0.8	0.2	0.8	1.2	1.2	1.2	1.2	1.2	0.3	0.3	0.8	-0.3	0.8	1.2	1.2	0.9	1.2	0.4
CU	1.4	1.4	0.9	0.9	0.9	1.4	1.4	0.9	0.9	0.9	1.4	1.4	1.4	1.4	1.4	1.0	1.0	0.9	-0.2	0.9	1.4	1.4	1.1	1.4	0.5
GM	0.3	0.3	-0.1	-0.7	-0.1	0.3	0.3	-0.1	-0.7	-0.1	0.3	0.3	0.9	0.3	0.9	-0.6	-0.6	-0.1	0.1	-0.1	0.3	0.3	0.6	0.3	-0.5
GA	0.3	0.3	-0.1	-0.7	-0.1	0.3	0.3	-0.1	-0.7	-0.1	0.3	0.3	0.9	0.3	0.9	-0.6	-0.6	-0.1	0.1	-0.1	0.3	0.3	0.6	0.3	-0.5
GC	1.7	1.7	1.2	0.6	1.2	1.7	1.7	1.2	0.6	1.2	1.7	1.7	1.7	1.7	1.7	0.7	0.7	1.2	0.1	1.2	1.7	1.7	1.4	1.7	0.8
GG	-0.2	-0.2	-0.7	0.0	-0.7	-0.2	-0.2	-0.7	0.0	-0.7	-0.2	-0.2	-0.2	-0.2	-0.2	0.1	0.1	-0.7	0.8	-0.7	-0.2	-0.2	-0.5	-0.2	0.2
GU	1.7	1.7	1.2	0.6	1.2	1.7	1.7	1.2	0.6	1.2	1.7	1.7	1.7	1.7	1.7	0.7	0.7	1.2	0.1	1.2	1.7	1.7	1.4	1.7	0.8
UM	1.2	1.2	0.8	0.2	0.8	1.2	1.2	0.8	0.2	0.8	1.2	1.2	1.2	1.2	1.2	0.3	0.3	0.8	-0.3	0.8	1.2	1.2	0.9	1.2	0.4
UA	1.2	1.2	0.8	0.2	0.8	1.2	1.2	0.8	0.2	0.8	1.2	1.2	1.2	1.2	1.2	0.3	0.3	0.8	-0.3	0.8	1.2	1.2	0.9	1.2	0.4
UC	1.4	1.4	0.9	0.9	0.9	1.4	1.4	0.9	0.9	0.9	1.4	1.4	1.4	1.4	1.4	1.0	1.0	0.9	-0.2	0.9	1.4	1.4	1.1	1.4	0.5
UG	1.2	1.2	0.8	0.2	0.8	1.2	1.2	0.8	0.2	0.8	1.2	1.2	1.2	1.2	1.2	0.3	0.3	0.8	-0.3	0.8	1.2	1.2	0.9	1.2	0.4
UU	1.1	1.1	0.0	-0.6	0.0	1.1	1.1	0.0	-0.6	0.0	0.5	0.5	0.5	0.5	0.5	-0.5	-0.5	0.0	0.2	0.0	0.5	0.5	0.2	0.5	-0.4


#							      5' ------> 3'
								C X1 Y1 C
								G X2 Y2 G
#							      3' <------ 5'
#								    Y
# ----------------------------------------------------------------------------------------------------------------------------------
	M	M	M	M	M	A	A	A	A	A	C	C	C	C	C	G	G	G	G	G	U	U	U	U	U
	M	A	C	G	U	M	A	C	G	U	M	A	C	G	U	M	A	C	G	U	M	A	C	G	U
#----------------------------------------------------------------------------------------------------------------------------------
MM	1.3	1.3	1.1	-0.3	1.1	1.3	1.3	1.1	-0.3	1.1	1.0	1.0	1.1	1.0	1.1	0.4	0.4	1.1	-0.3	1.1	1.0	1.0	1.1	1.0	1.5
MA	1.3	1.3	1.1	-0.3	1.1	1.3	1.3	1.1	-0.3	1.1	1.0	1.0	1.1	1.0	1.1	0.4	0.4	1.1	-0.3	1.1	1.0	1.0	1.1	1.0	1.5
MC	0.6	0.6	1.5	0.1	1.5	0.6	0.6	1.5	0.1	1.5	0.5	0.5	1.5	1.4	1.5	0.3	0.3	1.5	-0.3	1.5	1.4	1.4	1.5	1.4	0.0
MG	0.0	0.0	-0.7	-1.6	0.1	0.0	0.0	-0.7	-1.6	0.1	-1.0	-1.0	-0.6	0.1	0.7	-0.7	-0.7	0.1	0.0	0.1	0.1	0.1	0.8	0.1	0.9
MU	1.7	1.7	1.5	-0.3	1.5	1.7	1.7	1.5	-0.3	1.5	1.4	1.4	1.5	1.4	1.5	0.3	0.3	1.5	0.1	1.5	1.4	1.4	1.5	1.4	0.7
AM	1.3	1.3	1.1	-0.3	1.1	1.3	1.3	1.1	-0.3	1.1	1.0	1.0	1.1	1.0	1.1	0.4	0.4	1.1	-0.3	1.1	1.0	1.0	1.1	1.0	1.5
AA	1.3	1.3	1.1	-0.3	1.1	1.3	1.3	1.1	-0.3	1.1	1.0	1.0	1.1	1.0	1.1	0.4	0.4	1.1	-0.3	1.1	1.0	1.0	1.1	1.0	1.5
AC	0.6	0.6	1.5	0.1	1.5	0.6	0.6	1.5	0.1	1.5	0.5	0.5	1.5	1.4	1.5	0.3	0.3	1.5	-0.3	1.5	1.4	1.4	1.5	1.4	0.0
AG	0.0	0.0	-0.7	-1.6	0.1	0.0	0.0	-0.7	-1.6	0.1	-1.0	-1.0	-0.6	0.1	0.7	-0.7	-0.7	0.1	0.0	0.1	0.1	0.1	0.8	0.1	0.9
AU	1.7	1.7	1.5	-0.3	1.5	1.7	1.7	1.5	-0.3	1.5	1.4	1.4	1.5	1.4	1.5	0.3	0.3	1.5	0.1	1.5	1.4	1.4	1.5	1.4	0.7
CM	1.3	1.3	1.0	-0.7	1.0	1.3	1.3	1.0	-0.7	1.0	1.1	1.1	1.0	1.0	1.0	0.7	0.7	1.0	-0.4	1.0	1.0	1.0	1.1	1.0	-0.2
CA	1.3	1.3	1.0	-0.7	1.0	1.3	1.3	1.0	-0.7	1.0	1.1	1.1	1.0	1.0	1.0	0.7	0.7	1.0	-0.4	1.0	1.0	1.0	1.1	1.0	-0.2
CC	2.2	2.2	1.3	0.7	1.3	2.2	2.2	1.3	0.7	1.3	1.9	1.9	1.3	1.3	1.3	0.7	0.7	1.3	-0.1	1.3	1.3	1.3	1.4	1.3	-0.1
CG	1.3	1.3	1.0	-0.7	1.0	1.3	1.3	1.0	-0.7	1.0	1.0	1.0	1.0	1.0	1.0	-0.1	-0.1	1.0	-0.4	1.0	1.0	1.0	1.1	1.0	0.3
CU	1.4	1.4	1.2	0.0	1.2	1.4	1.4	1.2	0.0	1.2	1.1	1.1	1.2	1.1	1.7	0.6	0.6	1.2	0.2	1.2	1.1	1.1	1.2	1.1	0.2
GM	-0.2	-0.2	-0.4	-1.7	0.1	-0.2	-0.2	-0.4	-1.7	0.1	0.7	0.7	0.7	0.1	0.7	-0.5	-0.5	0.1	-0.3	0.1	0.1	0.1	0.8	0.1	0.9
GA	-0.2	-0.2	-0.4	-1.7	0.1	-0.2	-0.2	-0.4	-1.7	0.1	0.7	0.7	0.7	0.1	0.7	-0.5	-0.5	0.1	-0.3	0.1	0.1	0.1	0.8	0.1	0.9
GC	1.7	1.7	1.5	-0.3	1.5	1.7	1.7	1.5	-0.3	1.5	1.4	1.4	1.5	1.4	1.5	0.3	0.3	1.5	0.1	1.5	1.4	1.4	1.5	1.4	0.7
GG	-0.1	-0.1	-0.4	-0.9	-0.4	-0.1	-0.1	-0.4	-0.9	-0.4	-0.5	-0.5	-0.4	-0.5	0.2	-0.3	-0.3	-0.4	0.8	-0.4	-0.5	-0.5	-0.5	-0.5	1.4
GU	1.7	1.7	1.5	-0.3	1.5	1.7	1.7	1.5	-0.3	1.5	1.4	1.4	1.5	1.4	1.5	0.3	0.3	1.5	0.1	1.5	1.4	1.4	1.5	1.4	0.7
UM	1.3	1.3	1.0	-0.7	1.0	1.3	1.3	1.0	-0.7	1.0	1.0	1.0	1.0	1.0	1.0	-0.1	-0.1	1.0	-0.4	1.0	1.0	1.0	1.1	1.0	0.3
UA	1.3	1.3	1.0	-0.7	1.0	1.3	1.3	1.0	-0.7	1.0	1.0	1.0	1.0	1.0	1.0	-0.1	-0.1	1.0	-0.4	1.0	1.0	1.0	1.1	1.0	0.3
UC	1.4	1.4	1.2	0.0	1.2	1.4	1.4	1.2	0.0	1.2	1.1	1.1	1.2	1.1	1.2	0.5	0.5	1.2	-0.6	1.2	1.1	1.1	1.2	1.1	0.4
UG	1.3	1.3	1.0	-0.7	1.0	1.3	1.3	1.0	-0.7	1.0	1.0	1.0	1.0	1.0	1.0	-0.1	-0.1	1.0	-0.4	1.0	1.0	1.0	1.1	1.0	0.3
UU	1.4	1.4	0.3	0.5	0.3	1.4	1.4	0.3	0.5	0.3	0.3	0.3	0.3	0.2	0.3	1.4	1.4	0.3	0.7	0.3	0.2	0.2	0.3	0.2	-0.6


#							      5' ------> 3'
								C X1 Y1 G
								G X2 Y2 C
#							      3' <------ 5'
#								    Y
# ----------------------------------------------------------------------------------------------------------------------------------
	M	M	M	M	M	A	A	A	A	A	C	C	C	C	C	G	G	G	G	G	U	U	U	U	U
	M	A	C	G	U	M	A	C	G	U	M	A	C	G	U	M	A	C	G	U	M	A	C	G	U
#----------------------------------------------------------------------------------------------------------------------------------
MM	1.2	1.2	1.1	0.2	1.1	1.2	1.2	1.1	0.2	1.1	1.6	1.6	1.4	1.6	1.3	0.2	0.2	1.1	-0.3	1.1	1.6	1.6	1.3	1.6	1.0
MA	1.2	1.2	1.1	0.2	1.1	1.2	1.2	1.1	0.2	1.1	1.6	1.6	1.4	1.6	1.3	0.2	0.2	1.1	-0.3	1.1	1.6	1.6	1.3	1.6	1.0
MC	1.6	1.6	1.5	0.6	1.5	1.6	1.6	1.5	0.6	1.5	2.0	2.0	1.8	2.0	1.7	0.6	0.6	1.5	0.1	1.5	2.0	2.0	1.7	2.0	0.8
MG	0.2	0.2	0.2	-0.7	0.2	0.2	0.2	0.2	-0.7	0.2	0.6	0.6	1.1	0.6	0.9	-0.7	-0.7	0.2	0.0	0.2	0.6	0.6	0.9	0.6	-0.5
MU	1.6	1.6	1.5	0.6	1.5	1.6	1.6	1.5	0.6	1.5	2.0	2.0	1.8	2.0	1.7	0.6	0.6	1.5	0.1	1.5	2.0	2.0	1.7	2.0	0.8
AM	1.2	1.2	1.1	0.2	1.1	1.2	1.2	1.1	0.2	1.1	1.6	1.6	1.4	1.6	1.3	0.2	0.2	1.1	-0.3	1.1	1.6	1.6	1.3	1.6	1.0
AA	1.2	1.2	1.1	0.2	1.1	1.2	1.2	1.1	0.2	1.1	1.6	1.6	1.4	1.6	1.3	0.2	0.2	1.1	-0.3	1.1	1.6	1.6	1.3	1.6	1.0
AC	1.6	1.6	1.5	0.6	1.5	1.6	1.6	1.5	0.6	1.5	2.0	2.0	1.8	2.0	1.7	0.6	0.6	1.5	0.1	1.5	2.0	2.0	1.7	2.0	0.8
AG	0.2	0.2	0.2	-0.7	0.2	0.2	0.2	0.2	-0.7	0.2	0.6	0.6	1.1	0.6	0.9	-0.7	-0.7	0.2	0.0	0.2	0.6	0.6	0.9	0.6	-0.5
AU	1.6	1.6	1.5	0.6	1.5	1.6	1.6	1.5	0.6	1.5	2.0	2.0	1.8	2.0	1.7	0.6	0.6	1.5	0.1	1.5	2.0	2.0	1.7	2.0	0.8
CM	1.1	1.1	1.1	0.2	1.1	1.1	1.1	1.1	0.2	1.1	1.5	1.5	1.4	1.5	1.2	0.2	0.2	1.1	-0.4	1.1	1.5	1.5	1.2	1.5	0.3
CA	1.1	1.1	1.1	0.2	1.1	1.1	1.1	1.1	0.2	1.1	1.5	1.5	1.4	1.5	1.2	0.2	0.2	1.1	-0.4	1.1	1.5	1.5	1.2	1.5	0.3
CC	1.4	1.4	1.4	1.1	1.4	1.4	1.4	1.4	1.1	1.4	1.8	1.8	1.7	1.8	1.5	1.1	1.1	1.4	-0.1	1.4	1.8	1.8	1.5	1.8	0.6
CG	1.1	1.1	1.1	0.2	1.1	1.1	1.1	1.1	0.2	1.1	1.5	1.5	1.4	1.5	1.2	0.2	0.2	1.1	-0.4	1.1	1.5	1.5	1.2	1.5	0.3
CU	1.3	1.3	1.2	0.9	1.2	1.3	1.3	1.2	0.9	1.2	1.7	1.7	1.5	1.7	1.4	0.9	0.9	1.2	-0.2	1.2	1.7	1.7	1.4	1.7	0.5
GM	0.2	0.2	0.2	-0.7	0.2	0.2	0.2	0.2	-0.7	0.2	0.6	0.6	1.1	0.6	0.9	-0.7	-0.7	0.2	0.0	0.2	0.6	0.6	0.9	0.6	-0.5
GA	0.2	0.2	0.2	-0.7	0.2	0.2	0.2	0.2	-0.7	0.2	0.6	0.6	1.1	0.6	0.9	-0.7	-0.7	0.2	0.0	0.2	0.6	0.6	0.9	0.6	-0.5
GC	1.6	1.6	1.5	0.6	1.5	1.6	1.6	1.5	0.6	1.5	2.0	2.0	1.8	2.0	1.7	0.6	0.6	1.5	0.1	1.5	2.0	2.0	1.7	2.0	0.8
GG	-0.3	-0.3	-0.4	0.0	-0.4	-0.3	-0.3	-0.4	0.0	-0.4	0.1	0.1	-0.1	0.1	-0.2	0.0	0.0	-0.4	0.8	-0.4	0.1	0.1	-0.2	0.1	0.2
GU	1.6	1.6	1.5	0.6	1.5	1.6	1.6	1.5	0.6	1.5	2.0	2.0	1.8	2.0	1.7	0.6	0.6	1.5	0.1	1.5	2.0	2.0	1.7	2.0	0.8
UM	1.1	1.1	1.1	0.2	1.1	1.1	1.1	1.1	0.2	1.1	1.5	1.5	1.4	1.5	1.2	0.2	0.2	1.1	-0.4	1.1	1.5	1.5	1.2	1.5	0.3
UA	1.1	1.1	1.1	0.2	1.1	1.1	1.1	1.1	0.2	1.1	1.5	1.5	1.4	1.5	1.2	0.2	0.2	1.1	-0.4	1.1	1.5	1.5	1.2	1.5	0.3
UC	1.3	1.3	1.2	0.9	1.2	1.3	1.3	1.2	0.9	1.2	1.7	1.7	1.5	1.7	1.4	0.9	0.9	1.2	-0.2	1.2	1.7	1.7	1.4	1.7	0.5
UG	1.1	1.1	1.1	0.2	1.1	1.1	1.1	1.1	0.2	1.1	1.5	1.5	1.4	1.5	1.2	0.2	0.2	1.1	-0.4	1.1	1.5	1.5	1.2	1.5	0.3
UU	1.0	1.0	0.3	-0.5	0.3	1.0	1.0	0.3	-0.5	0.3	0.8	0.8	0.6	0.8	0.5	-0.5	-0.5	0.3	0.2	0.3	0.8	0.8	0.5	0.8	-0.4


#							      5' ------> 3'
								C X1 Y1 U
								G X2 Y2 A
#							      3' <------ 5'
#								    Y
# ----------------------------------------------------------------------------------------------------------------------------------
	M	M	M	M	M	A	A	A	A	A	C	C	C	C	C	G	G	G	G	G	U	U	U	U	U
	M	A	C	G	U	M	A	C	G	U	M	A	C	G	U	M	A	C	G	U	M	A	C	G	U
#----------------------------------------------------------------------------------------------------------------------------------
MM	2.0	2.0	1.7	0.7	1.7	2.0	2.0	1.7	0.7	1.7	1.8	1.8	1.8	1.8	1.8	1.4	1.4	1.7	0.2	1.7	1.8	1.8	1.8	1.8	1.5
MA	2.0	2.0	1.7	0.7	1.7	2.0	2.0	1.7	0.7	1.7	1.8	1.8	1.8	1.8	1.8	1.4	1.4	1.7	0.2	1.7	1.8	1.8	1.8	1.8	1.5
MC	2.4	2.4	2.1	1.1	2.1	2.4	2.4	2.1	1.1	2.1	2.2	2.2	2.2	2.2	2.2	1.8	1.8	2.1	0.6	2.1	2.2	2.2	2.2	2.2	1.3
MG	1.0	1.0	0.8	-0.2	0.8	1.0	1.0	0.8	-0.2	0.8	0.9	0.9	1.4	0.9	1.4	0.5	0.5	0.8	0.6	0.8	0.9	0.9	1.4	0.9	0.0
MU	2.4	2.4	2.1	1.1	2.1	2.4	2.4	2.1	1.1	2.1	2.2	2.2	2.2	2.2	2.2	1.8	1.8	2.1	0.6	2.1	2.2	2.2	2.2	2.2	1.3
AM	2.0	2.0	1.7	0.7	1.7	2.0	2.0	1.7	0.7	1.7	1.8	1.8	1.8	1.8	1.8	1.4	1.4	1.7	0.2	1.7	1.8	1.8	1.8	1.8	1.5
AA	2.0	2.0	1.7	0.7	1.7	2.0	2.0	1.7	0.7	1.7	1.8	1.8	1.8	1.8	1.8	1.4	1.4	1.7	0.2	1.7	1.8	1.8	1.8	1.8	1.5
AC	2.4	2.4	2.1	1.1	2.1	2.4	2.4	2.1	1.1	2.1	2.2	2.2	2.2	2.2	2.2	1.8	1.8	2.1	0.6	2.1	2.2	2.2	2.2	2.2	1.3
AG	1.0	1.0	0.8	-0.2	0.8	1.0	1.0	0.8	-0.2	0.8	0.9	0.9	1.4	0.9	1.4	0.5	0.5	0.8	0.6	0.8	0.9	0.9	1.4	0.9	0.0
AU	2.4	2.4	2.1	1.1	2.1	2.4	2.4	2.1	1.1	2.1	2.2	2.2	2.2	2.2	2.2	1.8	1.8	2.1	0.6	2.1	2.2	2.2	2.2	2.2	1.3
CM	1.9	1.9	1.7	0.7	1.7	1.9	1.9	1.7	0.7	1.7	1.8	1.8	1.7	1.8	1.7	1.4	1.4	1.7	0.2	1.7	1.8	1.8	1.7	1.8	0.8
CA	1.9	1.9	1.7	0.7	1.7	1.9	1.9	1.7	0.7	1.7	1.8	1.8	1.7	1.8	1.7	1.4	1.4	1.7	0.2	1.7	1.8	1.8	1.7	1.8	0.8
CC	2.2	2.2	2.0	1.6	2.0	2.2	2.2	2.0	1.6	2.0	2.1	2.1	2.0	2.1	2.0	2.3	2.3	2.0	0.5	2.0	2.1	2.1	2.0	2.1	1.1
CG	1.9	1.9	1.7	0.7	1.7	1.9	1.9	1.7	0.7	1.7	1.8	1.8	1.7	1.8	1.7	1.4	1.4	1.7	0.2	1.7	1.8	1.8	1.7	1.8	0.8
CU	2.1	2.1	1.8	1.4	1.8	2.1	2.1	1.8	1.4	1.8	1.9	1.9	1.9	1.9	1.9	2.1	2.1	1.8	0.3	1.8	1.9	1.9	1.9	1.9	1.0
GM	1.0	1.0	0.8	-0.2	0.8	1.0	1.0	0.8	-0.2	0.8	0.9	0.9	1.4	0.9	1.4	0.5	0.5	0.8	0.6	0.8	0.9	0.9	1.4	0.9	0.0
GA	1.0	1.0	0.8	-0.2	0.8	1.0	1.0	0.8	-0.2	0.8	0.9	0.9	1.4	0.9	1.4	0.5	0.5	0.8	0.6	0.8	0.9	0.9	1.4	0.9	0.0
GC	2.4	2.4	2.1	1.1	2.1	2.4	2.4	2.1	1.1	2.1	2.2	2.2	2.2	2.2	2.2	1.8	1.8	2.1	0.6	2.1	2.2	2.2	2.2	2.2	1.3
GG	0.5	0.5	0.2	0.5	0.2	0.5	0.5	0.2	0.5	0.2	0.3	0.3	0.3	0.3	0.3	1.2	1.2	0.2	1.3	0.2	0.3	0.3	0.3	0.3	0.7
GU	2.4	2.4	2.1	1.1	2.1	2.4	2.4	2.1	1.1	2.1	2.2	2.2	2.2	2.2	2.2	1.8	1.8	2.1	0.6	2.1	2.2	2.2	2.2	2.2	1.3
UM	1.9	1.9	1.7	0.7	1.7	1.9	1.9	1.7	0.7	1.7	1.8	1.8	1.7	1.8	1.7	1.4	1.4	1.7	0.2	1.7	1.8	1.8	1.7	1.8	0.8
UA	1.9	1.9	1.7	0.7	1.7	1.9	1.9	1.7	0.7	1.7	1.8	1.8	1.7	1.8	1.7	1.4	1.4	1.7	0.2	1.7	1.8	1.8	1.7	1.8	0.8
UC	2.1	2.1	1.8	1.4	1.8	2.1	2.1	1.8	1.4	1.8	1.9	1.9	1.9	1.9	1.9	2.1	2.1	1.8	0.3	1.8	1.9	1.9	1.9	1.9	1.0
UG	1.9	1.9	1.7	0.7	1.7	1.9	1.9	1.7	0.7	1.7	1.8	1.8	1.7	1.8	1.7	1.4	1.4	1.7	0.2	1.7	1.8	1.8	1.7	1.8	0.8
UU	1.8	1.8	0.9	0.0	0.9	1.8	1.8	0.9	0.0	0.9	1.0	1.0	1.0	1.0	1.0	0.6	0.6	0.9	0.7	0.9	1.0	1.0	1.0	1.0	0.1


#							      5' ------> 3'
								C X1 Y1 U
								G X2 Y2 M
#							      3' <------ 5'
#								    Y
# ----------------------------------------------------------------------------------------------------------------------------------
	M	M	M	M	M	A	A	A	A	A	C	C	C	C	C	G	G	G	G	G	U	U	U	U	U
	M	A	C	G	U	M	A	C	G	U	M	A	C	G	U	M	A	C	G	U	M	A	C	G	U
#----------------------------------------------------------------------------------------------------------------------------------
MM	1.3	1.3	1.0	0.0	1.0	1.3	1.3	1.0	0.0	1.0	1.1	1.1	1.1	1.1	1.1	0.7	0.7	1.0	-0.5	1.0	1.1	1.1	1.1	1.1	0.8
MA	1.3	1.3	1.0	0.0	1.0	1.3	1.3	1.0	0.0	1.0	1.1	1.1	1.1	1.1	1.1	0.7	0.7	1.0	-0.5	1.0	1.1	1.1	1.1	1.1	0.8
MC	1.7	1.7	1.4	0.4	1.4	1.7	1.7	1.4	0.4	1.4	1.5	1.5	1.5	1.5	1.5	1.1	1.1	1.4	-0.1	1.4	1.5	1.5	1.5	1.5	0.6
MG	0.3	0.3	0.1	-0.9	0.1	0.3	0.3	0.1	-0.9	0.1	0.2	0.2	0.7	0.2	0.7	-0.2	-0.2	0.1	-0.1	0.1	0.2	0.2	0.7	0.2	-0.7
MU	1.7	1.7	1.4	0.4	1.4	1.7	1.7	1.4	0.4	1.4	1.5	1.5	1.5	1.5	1.5	1.1	1.1	1.4	-0.1	1.4	1.5	1.5	1.5	1.5	0.6
AM	1.3	1.3	1.0	0.0	1.0	1.3	1.3	1.0	0.0	1.0	1.1	1.1	1.1	1.1	1.1	0.7	0.7	1.0	-0.5	1.0	1.1	1.1	1.1	1.1	0.8
AA	1.3	1.3	1.0	0.0	1.0	1.3	1.3	1.0	0.0	1.0	1.1	1.1	1.1	1.1	1.1	0.7	0.7	1.0	-0.5	1.0	1.1	1.1	1.1	1.1	0.8
AC	1.7	1.7	1.4	0.4	1.4	1.7	1.7	1.4	0.4	1.4	1.5	1.5	1.5	1.5	1.5	1.1	1.1	1.4	-0.1	1.4	1.5	1.5	1.5	1.5	0.6
AG	0.3	0.3	0.1	-0.9	0.1	0.3	0.3	0.1	-0.9	0.1	0.2	0.2	0.7	0.2	0.7	-0.2	-0.2	0.1	-0.1	0.1	0.2	0.2	0.7	0.2	-0.7
AU	1.7	1.7	1.4	0.4	1.4	1.7	1.7	1.4	0.4	1.4	1.5	1.5	1.5	1.5	1.5	1.1	1.1	1.4	-0.1	1.4	1.5	1.5	1.5	1.5	0.6
CM	1.2	1.2	1.0	0.0	1.0	1.2	1.2	1.0	0.0	1.0	1.1	1.1	1.0	1.1	1.0	0.7	0.7	1.0	-0.5	1.0	1.1	1.1	1.0	1.1	0.1
CA	1.2	1.2	1.0	0.0	1.0	1.2	1.2	1.0	0.0	1.0	1.1	1.1	1.0	1.1	1.0	0.7	0.7	1.0	-0.5	1.0	1.1	1.1	1.0	1.1	0.1
CC	1.5	1.5	1.3	0.9	1.3	1.5	1.5	1.3	0.9	1.3	1.4	1.4	1.3	1.4	1.3	1.6	1.6	1.3	-0.2	1.3	1.4	1.4	1.3	1.4	0.4
CG	1.2	1.2	1.0	0.0	1.0	1.2	1.2	1.0	0.0	1.0	1.1	1.1	1.0	1.1	1.0	0.7	0.7	1.0	-0.5	1.0	1.1	1.1	1.0	1.1	0.1
CU	1.4	1.4	1.1	0.7	1.1	1.4	1.4	1.1	0.7	1.1	1.2	1.2	1.2	1.2	1.2	1.4	1.4	1.1	-0.4	1.1	1.2	1.2	1.2	1.2	0.3
GM	0.3	0.3	0.1	-0.9	0.1	0.3	0.3	0.1	-0.9	0.1	0.2	0.2	0.7	0.2	0.7	-0.2	-0.2	0.1	-0.1	0.1	0.2	0.2	0.7	0.2	-0.7
GA	0.3	0.3	0.1	-0.9	0.1	0.3	0.3	0.1	-0.9	0.1	0.2	0.2	0.7	0.2	0.7	-0.2	-0.2	0.1	-0.1	0.1	0.2	0.2	0.7	0.2	-0.7
GC	1.7	1.7	1.4	0.4	1.4	1.7	1.7	1.4	0.4	1.4	1.5	1.5	1.5	1.5	1.5	1.1	1.1	1.4	-0.1	1.4	1.5	1.5	1.5	1.5	0.6
GG	-0.2	-0.2	-0.5	-0.2	-0.5	-0.2	-0.2	-0.5	-0.2	-0.5	-0.4	-0.4	-0.4	-0.4	-0.4	0.5	0.5	-0.5	0.6	-0.5	-0.4	-0.4	-0.4	-0.4	0.0
GU	1.7	1.7	1.4	0.4	1.4	1.7	1.7	1.4	0.4	1.4	1.5	1.5	1.5	1.5	1.5	1.1	1.1	1.4	-0.1	1.4	1.5	1.5	1.5	1.5	0.6
UM	1.2	1.2	1.0	0.0	1.0	1.2	1.2	1.0	0.0	1.0	1.1	1.1	1.0	1.1	1.0	0.7	0.7	1.0	-0.5	1.0	1.1	1.1	1.0	1.1	0.1
UA	1.2	1.2	1.0	0.0	1.0	1.2	1.2	1.0	0.0	1.0	1.1	1.1	1.0	1.1	1.0	0.7	0.7	1.0	-0.5	1.0	1.1	1.1	1.0	1.1	0.1
UC	1.4	1.4	1.1	0.7	1.1	1.4	1.4	1.1	0.7	1.1	1.2	1.2	1.2	1.2	1.2	1.4	1.4	1.1	-0.4	1.1	1.2	1.2	1.2	1.2	0.3
UG	1.2	1.2	1.0	0.0	1.0	1.2	1.2	1.0	0.0	1.0	1.1	1.1	1.0	1.1	1.0	0.7	0.7	1.0	-0.5	1.0	1.1	1.1	1.0	1.1	0.1
UU	1.1	1.1	0.2	-0.7	0.2	1.1	1.1	0.2	-0.7	0.2	0.3	0.3	0.3	0.3	0.3	-0.1	-0.1	0.2	0.0	0.2	0.3	0.3	0.3	0.3	-0.6


#							      5' ------> 3'
								C X1 Y1 G
								G X2 Y2 U
#							      3' <------ 5'
#								    Y
# ----------------------------------------------------------------------------------------------------------------------------------
	M	M	M	M	M	A	A	A	A	A	C	C	C	C	C	G	G	G	G	G	U	U	U	U	U
	M	A	C	G	U	M	A	C	G	U	M	A	C	G	U	M	A	C	G	U	M	A	C	G	U
#----------------------------------------------------------------------------------------------------------------------------------
MM	1.1	1.1	1.5	0.1	1.5	1.1	1.1	1.5	0.1	1.5	1.5	1.5	1.5	1.5	1.5	1.8	1.8	1.5	0.2	1.5	1.5	1.5	1.5	1.5	2.1
MA	1.1	1.1	1.5	0.1	1.5	1.1	1.1	1.5	0.1	1.5	1.5	1.5	1.5	1.5	1.5	1.8	1.8	1.5	0.2	1.5	1.5	1.5	1.5	1.5	2.1
MC	1.5	1.5	1.9	0.5	1.9	1.5	1.5	1.9	0.5	1.9	1.9	1.9	1.9	1.9	1.9	2.2	2.2	1.9	0.6	1.9	1.9	1.9	1.9	1.9	1.9
MG	0.2	0.2	0.5	-0.8	0.5	0.2	0.2	0.5	-0.8	0.5	0.5	0.5	1.1	0.5	1.1	0.8	0.8	0.5	0.5	0.5	0.5	0.5	1.1	0.5	0.5
MU	1.5	1.5	1.9	0.5	1.9	1.5	1.5	1.9	0.5	1.9	1.9	1.9	1.9	1.9	1.9	2.2	2.2	1.9	0.6	1.9	1.9	1.9	1.9	1.9	1.9
AM	1.1	1.1	1.5	0.1	1.5	1.1	1.1	1.5	0.1	1.5	1.5	1.5	1.5	1.5	1.5	1.8	1.8	1.5	0.2	1.5	1.5	1.5	1.5	1.5	2.1
AA	1.1	1.1	1.5	0.1	1.5	1.1	1.1	1.5	0.1	1.5	1.5	1.5	1.5	1.5	1.5	1.8	1.8	1.5	0.2	1.5	1.5	1.5	1.5	1.5	2.1
AC	1.5	1.5	1.9	0.5	1.9	1.5	1.5	1.9	0.5	1.9	1.9	1.9	1.9	1.9	1.9	2.2	2.2	1.9	0.6	1.9	1.9	1.9	1.9	1.9	1.9
AG	0.2	0.2	0.5	-0.8	0.5	0.2	0.2	0.5	-0.8	0.5	0.5	0.5	1.1	0.5	1.1	0.8	0.8	0.5	0.5	0.5	0.5	0.5	1.1	0.5	0.5
AU	1.5	1.5	1.9	0.5	1.9	1.5	1.5	1.9	0.5	1.9	1.9	1.9	1.9	1.9	1.9	2.2	2.2	1.9	0.6	1.9	1.9	1.9	1.9	1.9	1.9
CM	1.1	1.1	1.4	0.1	1.4	1.1	1.1	1.4	0.1	1.4	1.4	1.4	1.4	1.4	1.4	1.7	1.7	1.4	0.1	1.4	1.4	1.4	1.4	1.4	1.4
CA	1.1	1.1	1.4	0.1	1.4	1.1	1.1	1.4	0.1	1.4	1.4	1.4	1.4	1.4	1.4	1.7	1.7	1.4	0.1	1.4	1.4	1.4	1.4	1.4	1.4
CC	1.4	1.4	1.7	1.0	1.7	1.4	1.4	1.7	1.0	1.7	1.7	1.7	1.7	1.7	1.7	2.6	2.6	1.7	0.4	1.7	1.7	1.7	1.7	1.7	1.7
CG	1.1	1.1	1.4	0.1	1.4	1.1	1.1	1.4	0.1	1.4	1.4	1.4	1.4	1.4	1.4	1.7	1.7	1.4	0.1	1.4	1.4	1.4	1.4	1.4	1.4
CU	1.2	1.2	1.6	0.8	1.6	1.2	1.2	1.6	0.8	1.6	1.6	1.6	1.6	1.6	1.6	2.5	2.5	1.6	0.3	1.6	1.6	1.6	1.6	1.6	1.6
GM	0.2	0.2	0.5	-0.8	0.5	0.2	0.2	0.5	-0.8	0.5	0.5	0.5	1.1	0.5	1.1	0.8	0.8	0.5	0.5	0.5	0.5	0.5	1.1	0.5	0.5
GA	0.2	0.2	0.5	-0.8	0.5	0.2	0.2	0.5	-0.8	0.5	0.5	0.5	1.1	0.5	1.1	0.8	0.8	0.5	0.5	0.5	0.5	0.5	1.1	0.5	0.5
GC	1.5	1.5	1.9	0.5	1.9	1.5	1.5	1.9	0.5	1.9	1.9	1.9	1.9	1.9	1.9	2.2	2.2	1.9	0.6	1.9	1.9	1.9	1.9	1.9	1.9
GG	-0.4	-0.4	0.0	-0.1	0.0	-0.4	-0.4	0.0	-0.1	0.0	0.0	0.0	0.0	0.0	0.0	1.6	1.6	0.0	1.3	0.0	0.0	0.0	0.0	0.0	1.3
GU	1.5	1.5	1.9	0.5	1.9	1.5	1.5	1.9	0.5	1.9	1.9	1.9	1.9	1.9	1.9	2.2	2.2	1.9	0.6	1.9	1.9	1.9	1.9	1.9	1.9
UM	1.1	1.1	1.4	0.1	1.4	1.1	1.1	1.4	0.1	1.4	1.4	1.4	1.4	1.4	1.4	1.7	1.7	1.4	0.1	1.4	1.4	1.4	1.4	1.4	1.4
UA	1.1	1.1	1.4	0.1	1.4	1.1	1.1	1.4	0.1	1.4	1.4	1.4	1.4	1.4	1.4	1.7	1.7	1.4	0.1	1.4	1.4	1.4	1.4	1.4	1.4
UC	1.2	1.2	1.6	0.8	1.6	1.2	1.2	1.6	0.8	1.6	1.6	1.6	1.6	1.6	1.6	2.5	2.5	1.6	0.3	1.6	1.6	1.6	1.6	1.6	1.6
UG	1.1	1.1	1.4	0.1	1.4	1.1	1.1	1.4	0.1	1.4	1.4	1.4	1.4	1.4	1.4	1.7	1.7	1.4	0.1	1.4	1.4	1.4	1.4	1.4	1.4
UU	0.9	0.9	0.7	-0.6	0.7	0.9	0.9	0.7	-0.6	0.7	0.7	0.7	0.7	0.7	0.7	1.0	1.0	0.7	0.7	0.7	0.7	0.7	0.7	0.7	0.7


#							      5' ------> 3'
								C X1 Y1 U
								G X2 Y2 G
#							      3' <------ 5'
#								    Y
# ----------------------------------------------------------------------------------------------------------------------------------
	M	M	M	M	M	A	A	A	A	A	C	C	C	C	C	G	G	G	G	G	U	U	U	U	U
	M	A	C	G	U	M	A	C	G	U	M	A	C	G	U	M	A	C	G	U	M	A	C	G	U
#----------------------------------------------------------------------------------------------------------------------------------
MM	2.2	2.2	1.8	1.0	1.8	2.2	2.2	1.8	1.0	1.8	1.8	1.8	1.8	1.8	1.8	1.4	1.4	1.8	0.5	1.8	1.8	1.8	1.8	1.8	2.4
MA	2.2	2.2	1.8	1.0	1.8	2.2	2.2	1.8	1.0	1.8	1.8	1.8	1.8	1.8	1.8	1.4	1.4	1.8	0.5	1.8	1.8	1.8	1.8	1.8	2.4
MC	2.5	2.5	2.2	1.4	2.2	2.5	2.5	2.2	1.4	2.2	2.2	2.2	2.2	2.2	2.2	1.8	1.8	2.2	0.9	2.2	2.2	2.2	2.2	2.2	2.2
MG	1.2	1.2	0.8	0.0	0.8	1.2	1.2	0.8	0.0	0.8	0.8	0.8	1.4	0.8	1.4	0.4	0.4	0.8	0.8	0.8	0.8	0.8	1.4	0.8	0.8
MU	2.5	2.5	2.2	1.4	2.2	2.5	2.5	2.2	1.4	2.2	2.2	2.2	2.2	2.2	2.2	1.8	1.8	2.2	0.9	2.2	2.2	2.2	2.2	2.2	2.2
AM	2.2	2.2	1.8	1.0	1.8	2.2	2.2	1.8	1.0	1.8	1.8	1.8	1.8	1.8	1.8	1.4	1.4	1.8	0.5	1.8	1.8	1.8	1.8	1.8	2.4
AA	2.2	2.2	1.8	1.0	1.8	2.2	2.2	1.8	1.0	1.8	1.8	1.8	1.8	1.8	1.8	1.4	1.4	1.8	0.5	1.8	1.8	1.8	1.8	1.8	2.4
AC	2.5	2.5	2.2	1.4	2.2	2.5	2.5	2.2	1.4	2.2	2.2	2.2	2.2	2.2	2.2	1.8	1.8	2.2	0.9	2.2	2.2	2.2	2.2	2.2	2.2
AG	1.2	1.2	0.8	0.0	0.8	1.2	1.2	0.8	0.0	0.8	0.8	0.8	1.4	0.8	1.4	0.4	0.4	0.8	0.8	0.8	0.8	0.8	1.4	0.8	0.8
AU	2.5	2.5	2.2	1.4	2.2	2.5	2.5	2.2	1.4	2.2	2.2	2.2	2.2	2.2	2.2	1.8	1.8	2.2	0.9	2.2	2.2	2.2	2.2	2.2	2.2
CM	2.1	2.1	1.7	0.9	1.7	2.1	2.1	1.7	0.9	1.7	1.7	1.7	1.7	1.7	1.7	1.3	1.3	1.7	0.4	1.7	1.7	1.7	1.7	1.7	1.7
CA	2.1	2.1	1.7	0.9	1.7	2.1	2.1	1.7	0.9	1.7	1.7	1.7	1.7	1.7	1.7	1.3	1.3	1.7	0.4	1.7	1.7	1.7	1.7	1.7	1.7
CC	2.4	2.4	2.0	1.8	2.0	2.4	2.4	2.0	1.8	2.0	2.0	2.0	2.0	2.0	2.0	2.2	2.2	2.0	0.7	2.0	2.0	2.0	2.0	2.0	2.0
CG	2.1	2.1	1.7	0.9	1.7	2.1	2.1	1.7	0.9	1.7	1.7	1.7	1.7	1.7	1.7	1.3	1.3	1.7	0.4	1.7	1.7	1.7	1.7	1.7	1.7
CU	2.2	2.2	1.9	1.7	1.9	2.2	2.2	1.9	1.7	1.9	1.9	1.9	1.9	1.9	1.9	2.1	2.1	1.9	0.6	1.9	1.9	1.9	1.9	1.9	1.9
GM	1.2	1.2	0.8	0.0	0.8	1.2	1.2	0.8	0.0	0.8	0.8	0.8	1.4	0.8	1.4	0.4	0.4	0.8	0.8	0.8	0.8	0.8	1.4	0.8	0.8
GA	1.2	1.2	0.8	0.0	0.8	1.2	1.2	0.8	0.0	0.8	0.8	0.8	1.4	0.8	1.4	0.4	0.4	0.8	0.8	0.8	0.8	0.8	1.4	0.8	0.8
GC	2.5	2.5	2.2	1.4	2.2	2.5	2.5	2.2	1.4	2.2	2.2	2.2	2.2	2.2	2.2	1.8	1.8	2.2	0.9	2.2	2.2	2.2	2.2	2.2	2.2
GG	0.6	0.6	0.3	0.8	0.3	0.6	0.6	0.3	0.8	0.3	0.3	0.3	0.3	0.3	0.3	1.2	1.2	0.3	1.6	0.3	0.3	0.3	0.3	0.3	1.6
GU	2.5	2.5	2.2	1.4	2.2	2.5	2.5	2.2	1.4	2.2	2.2	2.2	2.2	2.2	2.2	1.8	1.8	2.2	0.9	2.2	2.2	2.2	2.2	2.2	2.2
UM	2.1	2.1	1.7	0.9	1.7	2.1	2.1	1.7	0.9	1.7	1.7	1.7	1.7	1.7	1.7	1.3	1.3	1.7	0.4	1.7	1.7	1.7	1.7	1.7	1.7
UA	2.1	2.1	1.7	0.9	1.7	2.1	2.1	1.7	0.9	1.7	1.7	1.7	1.7	1.7	1.7	1.3	1.3	1.7	0.4	1.7	1.7	1.7	1.7	1.7	1.7
UC	2.2	2.2	1.9	1.7	1.9	2.2	2.2	1.9	1.7	1.9	1.9	1.9	1.9	1.9	1.9	2.1	2.1	1.9	0.6	1.9	1.9	1.9	1.9	1.9	1.9
UG	2.1	2.1	1.7	0.9	1.7	2.1	2.1	1.7	0.9	1.7	1.7	1.7	1.7	1.7	1.7	1.3	1.3	1.7	0.4	1.7	1.7	1.7	1.7	1.7	1.7
UU	1.9	1.9	1.0	0.2	1.0	1.9	1.9	1.0	0.2	1.0	1.0	1.0	1.0	1.0	1.0	0.6	0.6	1.0	1.0	1.0	1.0	1.0	1.0	1.0	1.0


#							      5' ------> 3'
								G X1 Y1 A
								C X2 Y2 U
#							      3' <------ 5'
#								    Y
# ----------------------------------------------------------------------------------------------------------------------------------
	M	M	M	M	M	A	A	A	A	A	C	C	C	C	C	G	G	G	G	G	U	U	U	U	U
	M	A	C	G	U	M	A	C	G	U	M	A	C	G	U	M	A	C	G	U	M	A	C	G	U
#----------------------------------------------------------------------------------------------------------------------------------
MM	2.1	2.1	1.7	1.1	1.7	2.1	2.1	1.7	1.1	1.7	2.1	2.1	2.1	2.1	2.1	1.2	1.2	1.7	0.6	1.7	2.1	2.1	1.8	2.1	1.9
MA	2.1	2.1	1.7	1.1	1.7	2.1	2.1	1.7	1.1	1.7	2.1	2.1	2.1	2.1	2.1	1.2	1.2	1.7	0.6	1.7	2.1	2.1	1.8	2.1	1.9
MC	1.8	1.8	1.4	0.8	1.4	1.8	1.8	1.4	0.8	1.4	1.8	1.8	1.8	1.8	1.8	0.9	0.9	1.4	0.3	1.4	1.8	1.8	1.5	1.8	1.0
MG	0.7	0.7	0.3	-0.3	0.3	0.7	0.7	0.3	-0.3	0.3	0.7	0.7	1.3	0.7	1.3	-0.2	-0.2	0.3	0.5	0.3	0.7	0.7	1.0	0.7	-0.1
MU	1.8	1.8	1.4	0.8	1.4	1.8	1.8	1.4	0.8	1.4	1.8	1.8	1.8	1.8	1.8	0.9	0.9	1.4	0.3	1.4	1.8	1.8	1.5	1.8	1.0
AM	2.1	2.1	1.7	1.1	1.7	2.1	2.1	1.7	1.1	1.7	2.1	2.1	2.1	2.1	2.1	1.2	1.2	1.7	0.6	1.7	2.1	2.1	1.8	2.1	1.9
AA	2.1	2.1	1.7	1.1	1.7	2.1	2.1	1.7	1.1	1.7	2.1	2.1	2.1	2.1	2.1	1.2	1.2	1.7	0.6	1.7	2.1	2.1	1.8	2.1	1.9
AC	1.8	1.8	1.4	0.8	1.4	1.8	1.8	1.4	0.8	1.4	1.8	1.8	1.8	1.8	1.8	0.9	0.9	1.4	0.3	1.4	1.8	1.8	1.5	1.8	1.0
AG	0.7	0.7	0.3	-0.3	0.3	0.7	0.7	0.3	-0.3	0.3	0.7	0.7	1.3	0.7	1.3	-0.2	-0.2	0.3	0.5	0.3	0.7	0.7	1.0	0.7	-0.1
AU	1.8	1.8	1.4	0.8	1.4	1.8	1.8	1.4	0.8	1.4	1.8	1.8	1.8	1.8	1.8	0.9	0.9	1.4	0.3	1.4	1.8	1.8	1.5	1.8	1.0
CM	1.9	1.9	1.4	0.8	1.4	1.9	1.9	1.4	0.8	1.4	1.9	1.9	1.9	1.9	1.9	0.9	0.9	1.4	0.3	1.4	1.9	1.9	1.6	1.9	1.0
CA	1.9	1.9	1.4	0.8	1.4	1.9	1.9	1.4	0.8	1.4	1.9	1.9	1.9	1.9	1.9	0.9	0.9	1.4	0.3	1.4	1.9	1.9	1.6	1.9	1.0
CC	1.9	1.9	1.4	1.4	1.4	1.9	1.9	1.4	1.4	1.4	1.9	1.9	1.9	1.9	1.9	1.5	1.5	1.4	0.3	1.4	1.9	1.9	1.6	1.9	1.0
CG	1.9	1.9	1.4	0.8	1.4	1.9	1.9	1.4	0.8	1.4	1.9	1.9	1.9	1.9	1.9	0.9	0.9	1.4	0.3	1.4	1.9	1.9	1.6	1.9	1.0
CU	1.9	1.9	1.5	1.5	1.5	1.9	1.9	1.5	1.5	1.5	1.9	1.9	1.9	1.9	1.9	1.6	1.6	1.5	0.4	1.5	1.9	1.9	1.6	1.9	1.1
GM	0.1	0.1	-0.3	-0.9	-0.3	0.1	0.1	-0.3	-0.9	-0.3	0.1	0.1	0.7	0.1	0.7	-0.8	-0.8	-0.3	-0.1	-0.3	0.1	0.1	0.4	0.1	-0.7
GA	0.1	0.1	-0.3	-0.9	-0.3	0.1	0.1	-0.3	-0.9	-0.3	0.1	0.1	0.7	0.1	0.7	-0.8	-0.8	-0.3	-0.1	-0.3	0.1	0.1	0.4	0.1	-0.7
GC	1.8	1.8	1.4	0.8	1.4	1.8	1.8	1.4	0.8	1.4	1.8	1.8	1.8	1.8	1.8	0.9	0.9	1.4	0.3	1.4	1.8	1.8	1.5	1.8	1.0
GG	0.5	0.5	0.0	0.7	0.0	0.5	0.5	0.0	0.7	0.0	0.5	0.5	0.5	0.5	0.5	0.8	0.8	0.0	1.5	0.0	0.5	0.5	0.2	0.5	0.9
GU	1.8	1.8	1.4	0.8	1.4	1.8	1.8	1.4	0.8	1.4	1.8	1.8	1.8	1.8	1.8	0.9	0.9	1.4	0.3	1.4	1.8	1.8	1.5	1.8	1.0
UM	1.9	1.9	1.4	0.8	1.4	1.9	1.9	1.4	0.8	1.4	1.9	1.9	1.9	1.9	1.9	0.9	0.9	1.4	0.3	1.4	1.9	1.9	1.6	1.9	1.0
UA	1.9	1.9	1.4	0.8	1.4	1.9	1.9	1.4	0.8	1.4	1.9	1.9	1.9	1.9	1.9	0.9	0.9	1.4	0.3	1.4	1.9	1.9	1.6	1.9	1.0
UC	1.9	1.9	1.4	1.4	1.4	1.9	1.9	1.4	1.4	1.4	1.9	1.9	1.9	1.9	1.9	1.5	1.5	1.4	0.3	1.4	1.9	1.9	1.6	1.9	1.0
UG	1.9	1.9	1.4	0.8	1.4	1.9	1.9	1.4	0.8	1.4	1.9	1.9	1.9	1.9	1.9	0.9	0.9	1.4	0.3	1.4	1.9	1.9	1.6	1.9	1.0
UU	1.7	1.7	0.7	0.1	0.7	1.7	1.7	0.7	0.1	0.7	1.1	1.1	1.1	1.1	1.1	0.2	0.2	0.7	0.9	0.7	1.1	1.1	0.8	1.1	0.3


#							      5' ------> 3'
								G X1 Y1 M
								C X2 Y2 U
#							      3' <------ 5'
#								    Y
# ----------------------------------------------------------------------------------------------------------------------------------
	M	M	M	M	M	A	A	A	A	A	C	C	C	C	C	G	G	G	G	G	U	U	U	U	U
	M	A	C	G	U	M	A	C	G	U	M	A	C	G	U	M	A	C	G	U	M	A	C	G	U
#----------------------------------------------------------------------------------------------------------------------------------
MM	1.4	1.4	1.0	0.4	1.0	1.4	1.4	1.0	0.4	1.0	1.4	1.4	1.4	1.4	1.4	0.5	0.5	1.0	-0.1	1.0	1.4	1.4	1.1	1.4	1.2
MA	1.4	1.4	1.0	0.4	1.0	1.4	1.4	1.0	0.4	1.0	1.4	1.4	1.4	1.4	1.4	0.5	0.5	1.0	-0.1	1.0	1.4	1.4	1.1	1.4	1.2
MC	1.1	1.1	0.7	0.1	0.7	1.1	1.1	0.7	0.1	0.7	1.1	1.1	1.1	1.1	1.1	0.2	0.2	0.7	-0.4	0.7	1.1	1.1	0.8	1.1	0.3
MG	0.0	0.0	-0.4	-1.0	-0.4	0.0	0.0	-0.4	-1.0	-0.4	0.0	0.0	0.6	0.0	0.6	-0.9	-0.9	-0.4	-0.2	-0.4	0.0	0.0	0.3	0.0	-0.8
MU	1.1	1.1	0.7	0.1	0.7	1.1	1.1	0.7	0.1	0.7	1.1	1.1	1.1	1.1	1.1	0.2	0.2	0.7	-0.4	0.7	1.1	1.1	0.8	1.1	0.3
AM	1.4	1.4	1.0	0.4	1.0	1.4	1.4	1.0	0.4	1.0	1.4	1.4	1.4	1.4	1.4	0.5	0.5	1.0	-0.1	1.0	1.4	1.4	1.1	1.4	1.2
AA	1.4	1.4	1.0	0.4	1.0	1.4	1.4	1.0	0.4	1.0	1.4	1.4	1.4	1.4	1.4	0.5	0.5	1.0	-0.1	1.0	1.4	1.4	1.1	1.4	1.2
AC	1.1	1.1	0.7	0.1	0.7	1.1	1.1	0.7	0.1	0.7	1.1	1.1	1.1	1.1	1.1	0.2	0.2	0.7	-0.4	0.7	1.1	1.1	0.8	1.1	0.3
AG	0.0	0.0	-0.4	-1.0	-0.4	0.0	0.0	-0.4	-1.0	-0.4	0.0	0.0	0.6	0.0	0.6	-0.9	-0.9	-0.4	-0.2	-0.4	0.0	0.0	0.3	0.0	-0.8
AU	1.1	1.1	0.7	0.1	0.7	1.1	1.1	0.7	0.1	0.7	1.1	1.1	1.1	1.1	1.1	0.2	0.2	0.7	-0.4	0.7	1.1	1.1	0.8	1.1	0.3
CM	1.2	1.2	0.7	0.1	0.7	1.2	1.2	0.7	0.1	0.7	1.2	1.2	1.2	1.2	1.2	0.2	0.2	0.7	-0.4	0.7	1.2	1.2	0.9	1.2	0.3
CA	1.2	1.2	0.7	0.1	0.7	1.2	1.2	0.7	0.1	0.7	1.2	1.2	1.2	1.2	1.2	0.2	0.2	0.7	-0.4	0.7	1.2	1.2	0.9	1.2	0.3
CC	1.2	1.2	0.7	0.7	0.7	1.2	1.2	0.7	0.7	0.7	1.2	1.2	1.2	1.2	1.2	0.8	0.8	0.7	-0.4	0.7	1.2	1.2	0.9	1.2	0.3
CG	1.2	1.2	0.7	0.1	0.7	1.2	1.2	0.7	0.1	0.7	1.2	1.2	1.2	1.2	1.2	0.2	0.2	0.7	-0.4	0.7	1.2	1.2	0.9	1.2	0.3
CU	1.2	1.2	0.8	0.8	0.8	1.2	1.2	0.8	0.8	0.8	1.2	1.2	1.2	1.2	1.2	0.9	0.9	0.8	-0.3	0.8	1.2	1.2	0.9	1.2	0.4
GM	-0.6	-0.6	-1.0	-1.6	-1.0	-0.6	-0.6	-1.0	-1.6	-1.0	-0.6	-0.6	0.0	-0.6	0.0	-1.5	-1.5	-1.0	-0.8	-1.0	-0.6	-0.6	-0.3	-0.6	-1.4
GA	-0.6	-0.6	-1.0	-1.6	-1.0	-0.6	-0.6	-1.0	-1.6	-1.0	-0.6	-0.6	0.0	-0.6	0.0	-1.5	-1.5	-1.0	-0.8	-1.0	-0.6	-0.6	-0.3	-0.6	-1.4
GC	1.1	1.1	0.7	0.1	0.7	1.1	1.1	0.7	0.1	0.7	1.1	1.1	1.1	1.1	1.1	0.2	0.2	0.7	-0.4	0.7	1.1	1.1	0.8	1.1	0.3
GG	-0.2	-0.2	-0.7	0.0	-0.7	-0.2	-0.2	-0.7	0.0	-0.7	-0.2	-0.2	-0.2	-0.2	-0.2	0.1	0.1	-0.7	0.8	-0.7	-0.2	-0.2	-0.5	-0.2	0.2
GU	1.1	1.1	0.7	0.1	0.7	1.1	1.1	0.7	0.1	0.7	1.1	1.1	1.1	1.1	1.1	0.2	0.2	0.7	-0.4	0.7	1.1	1.1	0.8	1.1	0.3
UM	1.2	1.2	0.7	0.1	0.7	1.2	1.2	0.7	0.1	0.7	1.2	1.2	1.2	1.2	1.2	0.2	0.2	0.7	-0.4	0.7	1.2	1.2	0.9	1.2	0.3
UA	1.2	1.2	0.7	0.1	0.7	1.2	1.2	0.7	0.1	0.7	1.2	1.2	1.2	1.2	1.2	0.2	0.2	0.7	-0.4	0.7	1.2	1.2	0.9	1.2	0.3
UC	1.2	1.2	0.7	0.7	0.7	1.2	1.2	0.7	0.7	0.7	1.2	1.2	1.2	1.2	1.2	0.8	0.8	0.7	-0.4	0.7	1.2	1.2	0.9	1.2	0.3
UG	1.2	1.2	0.7	0.1	0.7	1.2	1.2	0.7	0.1	0.7	1.2	1.2	1.2	1.2	1.2	0.2	0.2	0.7	-0.4	0.7	1.2	1.2	0.9	1.2	0.3
UU	1.0	1.0	0.0	-0.6	0.0	1.0	1.0	0.0	-0.6	0.0	0.4	0.4	0.4	0.4	0.4	-0.5	-0.5	0.0	0.2	0.0	0.4	0.4	0.1	0.4	-0.4


#							      5' ------> 3'
								G X1 Y1 C
								C X2 Y2 G
#							      3' <------ 5'
#								    Y
# ----------------------------------------------------------------------------------------------------------------------------------
	M	M	M	M	M	A	A	A	A	A	C	C	C	C	C	G	G	G	G	G	U	U	U	U	U
	M	A	C	G	U	M	A	C	G	U	M	A	C	G	U	M	A	C	G	U	M	A	C	G	U
#----------------------------------------------------------------------------------------------------------------------------------
MM	1.5	1.5	1.2	-0.5	1.2	1.5	1.5	1.2	-0.5	1.2	1.2	1.2	1.2	1.2	1.2	0.1	0.1	1.2	-0.2	1.2	1.2	1.2	1.3	1.2	1.1
MA	1.5	1.5	1.2	-0.5	1.2	1.5	1.5	1.2	-0.5	1.2	1.2	1.2	1.2	1.2	1.2	0.1	0.1	1.2	-0.2	1.2	1.2	1.2	1.3	1.2	1.1
MC	1.2	1.2	0.9	-0.8	0.9	1.2	1.2	0.9	-0.8	0.9	0.9	0.9	0.9	0.9	0.9	-0.2	-0.2	0.9	-0.5	0.9	0.9	0.9	1.0	0.9	0.2
MG	0.1	0.1	-0.1	-1.9	-0.1	0.1	0.1	-0.1	-1.9	-0.1	-0.2	-0.2	0.5	-0.2	0.5	-1.3	-1.3	-0.1	-0.2	-0.1	-0.2	-0.2	0.5	-0.2	-0.9
MU	1.2	1.2	0.9	-0.8	0.9	1.2	1.2	0.9	-0.8	0.9	0.9	0.9	0.9	0.9	0.9	-0.2	-0.2	0.9	-0.5	0.9	0.9	0.9	1.0	0.9	0.2
AM	1.5	1.5	1.2	-0.5	1.2	1.5	1.5	1.2	-0.5	1.2	1.2	1.2	1.2	1.2	1.2	0.1	0.1	1.2	-0.2	1.2	1.2	1.2	1.3	1.2	1.1
AA	1.5	1.5	1.2	-0.5	1.2	1.5	1.5	1.2	-0.5	1.2	1.2	1.2	1.2	1.2	1.2	0.1	0.1	1.2	-0.2	1.2	1.2	1.2	1.3	1.2	1.1
AC	1.2	1.2	0.9	-0.8	0.9	1.2	1.2	0.9	-0.8	0.9	0.9	0.9	0.9	0.9	0.9	-0.2	-0.2	0.9	-0.5	0.9	0.9	0.9	1.0	0.9	0.2
AG	0.1	0.1	-0.1	-1.9	-0.1	0.1	0.1	-0.1	-1.9	-0.1	-0.2	-0.2	0.5	-0.2	0.5	-1.3	-1.3	-0.1	-0.2	-0.1	-0.2	-0.2	0.5	-0.2	-0.9
AU	1.2	1.2	0.9	-0.8	0.9	1.2	1.2	0.9	-0.8	0.9	0.9	0.9	0.9	0.9	0.9	-0.2	-0.2	0.9	-0.5	0.9	0.9	0.9	1.0	0.9	0.2
CM	1.2	1.2	1.0	-0.8	1.0	1.2	1.2	1.0	-0.8	1.0	0.9	0.9	1.0	0.9	1.0	-0.1	-0.1	1.0	-0.4	1.0	0.9	0.9	1.0	0.9	0.2
CA	1.2	1.2	1.0	-0.8	1.0	1.2	1.2	1.0	-0.8	1.0	0.9	0.9	1.0	0.9	1.0	-0.1	-0.1	1.0	-0.4	1.0	0.9	0.9	1.0	0.9	0.2
CC	1.2	1.2	1.0	-0.2	1.0	1.2	1.2	1.0	-0.2	1.0	0.9	0.9	1.0	0.9	1.0	0.5	0.5	1.0	-0.4	1.0	0.9	0.9	1.0	0.9	0.2
CG	1.2	1.2	1.0	-0.8	1.0	1.2	1.2	1.0	-0.8	1.0	0.9	0.9	1.0	0.9	1.0	-0.1	-0.1	1.0	-0.4	1.0	0.9	0.9	1.0	0.9	0.2
CU	1.3	1.3	1.0	-0.1	1.0	1.3	1.3	1.0	-0.1	1.0	1.0	1.0	1.0	1.0	1.0	0.5	0.5	1.0	-0.4	1.0	1.0	1.0	1.1	1.0	0.3
GM	-0.5	-0.5	-0.8	-2.6	-0.8	-0.5	-0.5	-0.8	-2.6	-0.8	-0.8	-0.8	-0.2	-0.8	-0.2	-1.9	-1.9	-0.8	-0.9	-0.8	-0.8	-0.8	-0.1	-0.8	-1.5
GA	-0.5	-0.5	-0.8	-2.6	-0.8	-0.5	-0.5	-0.8	-2.6	-0.8	-0.8	-0.8	-0.2	-0.8	-0.2	-1.9	-1.9	-0.8	-0.9	-0.8	-0.8	-0.8	-0.1	-0.8	-1.5
GC	1.2	1.2	0.9	-0.8	0.9	1.2	1.2	0.9	-0.8	0.9	0.9	0.9	0.9	0.9	0.9	-0.2	-0.2	0.9	-0.5	0.9	0.9	0.9	1.0	0.9	0.2
GG	-0.2	-0.2	-0.4	-0.9	-0.4	-0.2	-0.2	-0.4	-0.9	-0.4	-0.5	-0.5	-0.4	-0.5	-0.4	-0.2	-0.2	-0.4	0.8	-0.4	-0.5	-0.5	-0.4	-0.5	0.1
GU	1.2	1.2	0.9	-0.8	0.9	1.2	1.2	0.9	-0.8	0.9	0.9	0.9	0.9	0.9	0.9	-0.2	-0.2	0.9	-0.5	0.9	0.9	0.9	1.0	0.9	0.2
UM	1.2	1.2	1.0	-0.8	1.0	1.2	1.2	1.0	-0.8	1.0	0.9	0.9	1.0	0.9	1.0	-0.1	-0.1	1.0	-0.4	1.0	0.9	0.9	1.0	0.9	0.2
UA	1.2	1.2	1.0	-0.8	1.0	1.2	1.2	1.0	-0.8	1.0	0.9	0.9	1.0	0.9	1.0	-0.1	-0.1	1.0	-0.4	1.0	0.9	0.9	1.0	0.9	0.2
UC	1.2	1.2	1.0	-0.2	1.0	1.2	1.2	1.0	-0.2	1.0	0.9	0.9	1.0	0.9	1.0	0.5	0.5	1.0	-0.4	1.0	0.9	0.9	1.0	0.9	0.2
UG	1.2	1.2	1.0	-0.8	1.0	1.2	1.2	1.0	-0.8	1.0	0.9	0.9	1.0	0.9	1.0	-0.1	-0.1	1.0	-0.4	1.0	0.9	0.9	1.0	0.9	0.2
UU	1.1	1.1	0.2	-1.5	0.2	1.1	1.1	0.2	-1.5	0.2	0.2	0.2	0.2	0.2	0.2	-0.9	-0.9	0.2	0.1	0.2	0.2	0.2	0.3	0.2	-0.5


#							      5' ------> 3'
								G X1 Y1 G
								C X2 Y2 C
#							      3' <------ 5'
#								    Y
# ----------------------------------------------------------------------------------------------------------------------------------
	M	M	M	M	M	A	A	A	A	A	C	C	C	C	C	G	G	G	G	G	U	U	U	U	U
	M	A	C	G	U	M	A	C	G	U	M	A	C	G	U	M	A	C	G	U	M	A	C	G	U
#----------------------------------------------------------------------------------------------------------------------------------
MM	1.3	1.3	1.3	-0.2	1.3	1.3	1.3	1.3	-0.2	1.3	0.6	0.6	2.2	1.7	1.4	0.0	0.0	1.3	-0.1	1.3	1.7	1.7	1.4	1.7	1.4
MA	1.3	1.3	1.3	-0.2	1.3	1.3	1.3	1.3	-0.2	1.3	0.6	0.6	2.2	1.7	1.4	0.0	0.0	1.3	-0.1	1.3	1.7	1.7	1.4	1.7	1.4
MC	1.0	1.0	1.1	0.7	1.0	1.0	1.0	1.1	0.7	1.0	0.5	0.5	1.9	1.4	1.1	-1.0	-1.0	1.0	-0.5	1.0	1.4	1.4	1.1	1.4	0.3
MG	0.4	0.4	0.7	-0.5	-0.1	0.4	0.4	0.7	-0.5	-0.1	0.3	0.3	0.7	0.3	0.5	-0.7	-0.7	-0.1	-0.3	-0.1	0.3	0.3	0.6	0.3	1.4
MU	1.0	1.0	1.0	0.1	1.0	1.0	1.0	1.0	0.1	1.0	1.4	1.4	1.3	1.4	1.1	0.1	0.1	1.0	-0.5	1.0	1.4	1.4	1.1	1.4	0.2
AM	1.3	1.3	1.3	-0.2	1.3	1.3	1.3	1.3	-0.2	1.3	0.6	0.6	2.2	1.7	1.4	0.0	0.0	1.3	-0.1	1.3	1.7	1.7	1.4	1.7	1.4
AA	1.3	1.3	1.3	-0.2	1.3	1.3	1.3	1.3	-0.2	1.3	0.6	0.6	2.2	1.7	1.4	0.0	0.0	1.3	-0.1	1.3	1.7	1.7	1.4	1.7	1.4
AC	1.0	1.0	1.1	0.7	1.0	1.0	1.0	1.1	0.7	1.0	0.5	0.5	1.9	1.4	1.1	-1.0	-1.0	1.0	-0.5	1.0	1.4	1.4	1.1	1.4	0.3
AG	0.4	0.4	0.7	-0.5	-0.1	0.4	0.4	0.7	-0.5	-0.1	0.3	0.3	0.7	0.3	0.5	-0.7	-0.7	-0.1	-0.3	-0.1	0.3	0.3	0.6	0.3	1.4
AU	1.0	1.0	1.0	0.1	1.0	1.0	1.0	1.0	0.1	1.0	1.4	1.4	1.3	1.4	1.1	0.1	0.1	1.0	-0.5	1.0	1.4	1.4	1.1	1.4	0.2
CM	1.1	1.1	1.0	-0.4	1.0	1.1	1.1	1.0	-0.4	1.0	1.5	1.5	1.3	1.5	1.2	-0.7	-0.7	1.0	-0.4	1.0	1.5	1.5	1.2	1.5	0.3
CA	1.1	1.1	1.0	-0.4	1.0	1.1	1.1	1.0	-0.4	1.0	1.5	1.5	1.3	1.5	1.2	-0.7	-0.7	1.0	-0.4	1.0	1.5	1.5	1.2	1.5	0.3
CC	1.1	1.1	1.0	0.7	1.0	1.1	1.1	1.0	0.7	1.0	1.5	1.5	1.3	1.5	1.2	-0.6	-0.6	1.0	-0.4	1.0	1.5	1.5	1.2	1.5	0.3
CG	1.1	1.1	1.0	0.1	1.0	1.1	1.1	1.0	0.1	1.0	1.5	1.5	1.3	1.5	1.2	0.1	0.1	1.0	-0.4	1.0	1.5	1.5	1.2	1.5	0.3
CU	1.1	1.1	1.1	0.8	1.1	1.1	1.1	1.1	0.8	1.1	1.5	1.5	1.4	1.5	1.2	0.8	0.8	1.1	-0.5	1.1	1.5	1.5	1.2	1.5	0.3
GM	-0.3	-0.3	-0.7	-1.7	-0.7	-0.3	-0.3	-0.7	-1.7	-0.7	0.1	0.1	0.7	-0.3	0.0	-1.6	-1.6	-0.7	-0.9	-0.7	-0.3	-0.3	0.0	-0.3	0.5
GA	-0.3	-0.3	-0.7	-1.7	-0.7	-0.3	-0.3	-0.7	-1.7	-0.7	0.1	0.1	0.7	-0.3	0.0	-1.6	-1.6	-0.7	-0.9	-0.7	-0.3	-0.3	0.0	-0.3	0.5
GC	1.0	1.0	1.0	0.1	1.0	1.0	1.0	1.0	0.1	1.0	1.4	1.4	1.3	1.4	1.1	0.1	0.1	1.0	-0.5	1.0	1.4	1.4	1.1	1.4	0.2
GG	-0.3	-0.3	-0.4	-0.3	-0.4	-0.3	-0.3	-0.4	-0.3	-0.4	-0.3	-0.3	-0.1	0.1	-0.6	0.0	0.0	-0.4	0.8	-0.4	0.1	0.1	0.2	0.1	0.7
GU	1.0	1.0	1.0	0.1	1.0	1.0	1.0	1.0	0.1	1.0	1.4	1.4	1.3	1.4	1.1	0.1	0.1	1.0	-0.5	1.0	1.4	1.4	1.1	1.4	0.2
UM	1.1	1.1	1.0	0.1	1.0	1.1	1.1	1.0	0.1	1.0	1.5	1.5	1.3	1.5	1.2	0.1	0.1	1.0	-0.4	1.0	1.5	1.5	1.2	1.5	0.3
UA	1.1	1.1	1.0	0.1	1.0	1.1	1.1	1.0	0.1	1.0	1.5	1.5	1.3	1.5	1.2	0.1	0.1	1.0	-0.4	1.0	1.5	1.5	1.2	1.5	0.3
UC	1.1	1.1	1.0	0.7	1.0	1.1	1.1	1.0	0.7	1.0	1.5	1.5	1.3	1.5	1.2	0.7	0.7	1.0	0.2	1.0	1.5	1.5	1.7	1.5	0.3
UG	1.1	1.1	1.0	0.1	1.0	1.1	1.1	1.0	0.1	1.0	1.5	1.5	1.3	1.5	1.2	0.1	0.1	1.0	-0.4	1.0	1.5	1.5	1.2	1.5	0.3
UU	1.5	1.5	-0.2	0.9	0.3	1.5	1.5	-0.2	0.9	0.3	0.0	0.0	-0.1	0.7	0.4	0.9	0.9	0.3	1.4	0.3	0.7	0.7	0.2	0.7	-0.6


#							      5' ------> 3'
								G X1 Y1 U
								C X2 Y2 A
#							      3' <------ 5'
#								    Y
# ----------------------------------------------------------------------------------------------------------------------------------
	M	M	M	M	M	A	A	A	A	A	C	C	C	C	C	G	G	G	G	G	U	U	U	U	U
	M	A	C	G	U	M	A	C	G	U	M	A	C	G	U	M	A	C	G	U	M	A	C	G	U
#----------------------------------------------------------------------------------------------------------------------------------
MM	2.1	2.1	1.9	0.9	1.9	2.1	2.1	1.9	0.9	1.9	2.0	2.0	1.9	2.0	1.9	1.6	1.6	1.9	0.4	1.9	2.0	2.0	1.9	2.0	1.6
MA	2.1	2.1	1.9	0.9	1.9	2.1	2.1	1.9	0.9	1.9	2.0	2.0	1.9	2.0	1.9	1.6	1.6	1.9	0.4	1.9	2.0	2.0	1.9	2.0	1.6
MC	1.8	1.8	1.6	0.6	1.6	1.8	1.8	1.6	0.6	1.6	1.7	1.7	1.6	1.7	1.6	1.3	1.3	1.6	0.1	1.6	1.7	1.7	1.6	1.7	0.7
MG	0.7	0.7	0.5	-0.5	0.5	0.7	0.7	0.5	-0.5	0.5	0.6	0.6	1.1	0.6	1.1	0.2	0.2	0.5	0.3	0.5	0.6	0.6	1.1	0.6	-0.3
MU	1.8	1.8	1.6	0.6	1.6	1.8	1.8	1.6	0.6	1.6	1.7	1.7	1.6	1.7	1.6	1.3	1.3	1.6	0.1	1.6	1.7	1.7	1.6	1.7	0.7
AM	2.1	2.1	1.9	0.9	1.9	2.1	2.1	1.9	0.9	1.9	2.0	2.0	1.9	2.0	1.9	1.6	1.6	1.9	0.4	1.9	2.0	2.0	1.9	2.0	1.6
AA	2.1	2.1	1.9	0.9	1.9	2.1	2.1	1.9	0.9	1.9	2.0	2.0	1.9	2.0	1.9	1.6	1.6	1.9	0.4	1.9	2.0	2.0	1.9	2.0	1.6
AC	1.8	1.8	1.6	0.6	1.6	1.8	1.8	1.6	0.6	1.6	1.7	1.7	1.6	1.7	1.6	1.3	1.3	1.6	0.1	1.6	1.7	1.7	1.6	1.7	0.7
AG	0.7	0.7	0.5	-0.5	0.5	0.7	0.7	0.5	-0.5	0.5	0.6	0.6	1.1	0.6	1.1	0.2	0.2	0.5	0.3	0.5	0.6	0.6	1.1	0.6	-0.3
AU	1.8	1.8	1.6	0.6	1.6	1.8	1.8	1.6	0.6	1.6	1.7	1.7	1.6	1.7	1.6	1.3	1.3	1.6	0.1	1.6	1.7	1.7	1.6	1.7	0.7
CM	1.9	1.9	1.6	0.6	1.6	1.9	1.9	1.6	0.6	1.6	1.7	1.7	1.7	1.7	1.7	1.3	1.3	1.6	0.1	1.6	1.7	1.7	1.7	1.7	0.8
CA	1.9	1.9	1.6	0.6	1.6	1.9	1.9	1.6	0.6	1.6	1.7	1.7	1.7	1.7	1.7	1.3	1.3	1.6	0.1	1.6	1.7	1.7	1.7	1.7	0.8
CC	1.9	1.9	1.6	1.2	1.6	1.9	1.9	1.6	1.2	1.6	1.7	1.7	1.7	1.7	1.7	1.9	1.9	1.6	0.1	1.6	1.7	1.7	1.7	1.7	0.8
CG	1.9	1.9	1.6	0.6	1.6	1.9	1.9	1.6	0.6	1.6	1.7	1.7	1.7	1.7	1.7	1.3	1.3	1.6	0.1	1.6	1.7	1.7	1.7	1.7	0.8
CU	1.9	1.9	1.7	1.3	1.7	1.9	1.9	1.7	1.3	1.7	1.8	1.8	1.7	1.8	1.7	2.0	2.0	1.7	0.2	1.7	1.8	1.8	1.7	1.8	0.8
GM	0.1	0.1	-0.1	-1.1	-0.1	0.1	0.1	-0.1	-1.1	-0.1	0.0	0.0	0.5	0.0	0.5	-0.4	-0.4	-0.1	-0.3	-0.1	0.0	0.0	0.5	0.0	-1.0
GA	0.1	0.1	-0.1	-1.1	-0.1	0.1	0.1	-0.1	-1.1	-0.1	0.0	0.0	0.5	0.0	0.5	-0.4	-0.4	-0.1	-0.3	-0.1	0.0	0.0	0.5	0.0	-1.0
GC	1.8	1.8	1.6	0.6	1.6	1.8	1.8	1.6	0.6	1.6	1.7	1.7	1.6	1.7	1.6	1.3	1.3	1.6	0.1	1.6	1.7	1.7	1.6	1.7	0.7
GG	0.5	0.5	0.2	0.5	0.2	0.5	0.5	0.2	0.5	0.2	0.3	0.3	0.3	0.3	0.3	1.2	1.2	0.2	1.3	0.2	0.3	0.3	0.3	0.3	0.7
GU	1.8	1.8	1.6	0.6	1.6	1.8	1.8	1.6	0.6	1.6	1.7	1.7	1.6	1.7	1.6	1.3	1.3	1.6	0.1	1.6	1.7	1.7	1.6	1.7	0.7
UM	1.9	1.9	1.6	0.6	1.6	1.9	1.9	1.6	0.6	1.6	1.7	1.7	1.7	1.7	1.7	1.3	1.3	1.6	0.1	1.6	1.7	1.7	1.7	1.7	0.8
UA	1.9	1.9	1.6	0.6	1.6	1.9	1.9	1.6	0.6	1.6	1.7	1.7	1.7	1.7	1.7	1.3	1.3	1.6	0.1	1.6	1.7	1.7	1.7	1.7	0.8
UC	1.9	1.9	1.6	1.2	1.6	1.9	1.9	1.6	1.2	1.6	1.7	1.7	1.7	1.7	1.7	1.9	1.9	1.6	0.1	1.6	1.7	1.7	1.7	1.7	0.8
UG	1.9	1.9	1.6	0.6	1.6	1.9	1.9	1.6	0.6	1.6	1.7	1.7	1.7	1.7	1.7	1.3	1.3	1.6	0.1	1.6	1.7	1.7	1.7	1.7	0.8
UU	1.7	1.7	0.9	-0.1	0.9	1.7	1.7	0.9	-0.1	0.9	1.0	1.0	0.9	1.0	0.9	0.6	0.6	0.9	0.7	0.9	1.0	1.0	0.9	1.0	0.0


#							      5' ------> 3'
								G X1 Y1 U
								C X2 Y2 M
#							      3' <------ 5'
#								    Y
# ----------------------------------------------------------------------------------------------------------------------------------
	M	M	M	M	M	A	A	A	A	A	C	C	C	C	C	G	G	G	G	G	U	U	U	U	U
	M	A	C	G	U	M	A	C	G	U	M	A	C	G	U	M	A	C	G	U	M	A	C	G	U
#----------------------------------------------------------------------------------------------------------------------------------
MM	1.4	1.4	1.2	0.2	1.2	1.4	1.4	1.2	0.2	1.2	1.3	1.3	1.2	1.3	1.2	0.9	0.9	1.2	-0.3	1.2	1.3	1.3	1.2	1.3	0.9
MA	1.4	1.4	1.2	0.2	1.2	1.4	1.4	1.2	0.2	1.2	1.3	1.3	1.2	1.3	1.2	0.9	0.9	1.2	-0.3	1.2	1.3	1.3	1.2	1.3	0.9
MC	1.1	1.1	0.9	-0.1	0.9	1.1	1.1	0.9	-0.1	0.9	1.0	1.0	0.9	1.0	0.9	0.6	0.6	0.9	-0.6	0.9	1.0	1.0	0.9	1.0	0.0
MG	0.0	0.0	-0.2	-1.2	-0.2	0.0	0.0	-0.2	-1.2	-0.2	-0.1	-0.1	0.4	-0.1	0.4	-0.5	-0.5	-0.2	-0.4	-0.2	-0.1	-0.1	0.4	-0.1	-1.0
MU	1.1	1.1	0.9	-0.1	0.9	1.1	1.1	0.9	-0.1	0.9	1.0	1.0	0.9	1.0	0.9	0.6	0.6	0.9	-0.6	0.9	1.0	1.0	0.9	1.0	0.0
AM	1.4	1.4	1.2	0.2	1.2	1.4	1.4	1.2	0.2	1.2	1.3	1.3	1.2	1.3	1.2	0.9	0.9	1.2	-0.3	1.2	1.3	1.3	1.2	1.3	0.9
AA	1.4	1.4	1.2	0.2	1.2	1.4	1.4	1.2	0.2	1.2	1.3	1.3	1.2	1.3	1.2	0.9	0.9	1.2	-0.3	1.2	1.3	1.3	1.2	1.3	0.9
AC	1.1	1.1	0.9	-0.1	0.9	1.1	1.1	0.9	-0.1	0.9	1.0	1.0	0.9	1.0	0.9	0.6	0.6	0.9	-0.6	0.9	1.0	1.0	0.9	1.0	0.0
AG	0.0	0.0	-0.2	-1.2	-0.2	0.0	0.0	-0.2	-1.2	-0.2	-0.1	-0.1	0.4	-0.1	0.4	-0.5	-0.5	-0.2	-0.4	-0.2	-0.1	-0.1	0.4	-0.1	-1.0
AU	1.1	1.1	0.9	-0.1	0.9	1.1	1.1	0.9	-0.1	0.9	1.0	1.0	0.9	1.0	0.9	0.6	0.6	0.9	-0.6	0.9	1.0	1.0	0.9	1.0	0.0
CM	1.2	1.2	0.9	-0.1	0.9	1.2	1.2	0.9	-0.1	0.9	1.0	1.0	1.0	1.0	1.0	0.6	0.6	0.9	-0.6	0.9	1.0	1.0	1.0	1.0	0.1
CA	1.2	1.2	0.9	-0.1	0.9	1.2	1.2	0.9	-0.1	0.9	1.0	1.0	1.0	1.0	1.0	0.6	0.6	0.9	-0.6	0.9	1.0	1.0	1.0	1.0	0.1
CC	1.2	1.2	0.9	0.5	0.9	1.2	1.2	0.9	0.5	0.9	1.0	1.0	1.0	1.0	1.0	1.2	1.2	0.9	-0.6	0.9	1.0	1.0	1.0	1.0	0.1
CG	1.2	1.2	0.9	-0.1	0.9	1.2	1.2	0.9	-0.1	0.9	1.0	1.0	1.0	1.0	1.0	0.6	0.6	0.9	-0.6	0.9	1.0	1.0	1.0	1.0	0.1
CU	1.2	1.2	1.0	0.6	1.0	1.2	1.2	1.0	0.6	1.0	1.1	1.1	1.0	1.1	1.0	1.3	1.3	1.0	-0.5	1.0	1.1	1.1	1.0	1.1	0.1
GM	-0.6	-0.6	-0.8	-1.8	-0.8	-0.6	-0.6	-0.8	-1.8	-0.8	-0.7	-0.7	-0.2	-0.7	-0.2	-1.1	-1.1	-0.8	-1.0	-0.8	-0.7	-0.7	-0.2	-0.7	-1.7
GA	-0.6	-0.6	-0.8	-1.8	-0.8	-0.6	-0.6	-0.8	-1.8	-0.8	-0.7	-0.7	-0.2	-0.7	-0.2	-1.1	-1.1	-0.8	-1.0	-0.8	-0.7	-0.7	-0.2	-0.7	-1.7
GC	1.1	1.1	0.9	-0.1	0.9	1.1	1.1	0.9	-0.1	0.9	1.0	1.0	0.9	1.0	0.9	0.6	0.6	0.9	-0.6	0.9	1.0	1.0	0.9	1.0	0.0
GG	-0.2	-0.2	-0.5	-0.2	-0.5	-0.2	-0.2	-0.5	-0.2	-0.5	-0.4	-0.4	-0.4	-0.4	-0.4	0.5	0.5	-0.5	0.6	-0.5	-0.4	-0.4	-0.4	-0.4	0.0
GU	1.1	1.1	0.9	-0.1	0.9	1.1	1.1	0.9	-0.1	0.9	1.0	1.0	0.9	1.0	0.9	0.6	0.6	0.9	-0.6	0.9	1.0	1.0	0.9	1.0	0.0
UM	1.2	1.2	0.9	-0.1	0.9	1.2	1.2	0.9	-0.1	0.9	1.0	1.0	1.0	1.0	1.0	0.6	0.6	0.9	-0.6	0.9	1.0	1.0	1.0	1.0	0.1
UA	1.2	1.2	0.9	-0.1	0.9	1.2	1.2	0.9	-0.1	0.9	1.0	1.0	1.0	1.0	1.0	0.6	0.6	0.9	-0.6	0.9	1.0	1.0	1.0	1.0	0.1
UC	1.2	1.2	0.9	0.5	0.9	1.2	1.2	0.9	0.5	0.9	1.0	1.0	1.0	1.0	1.0	1.2	1.2	0.9	-0.6	0.9	1.0	1.0	1.0	1.0	0.1
UG	1.2	1.2	0.9	-0.1	0.9	1.2	1.2	0.9	-0.1	0.9	1.0	1.0	1.0	1.0	1.0	0.6	0.6	0.9	-0.6	0.9	1.0	1.0	1.0	1.0	0.1
UU	1.0	1.0	0.2	-0.8	0.2	1.0	1.0	0.2	-0.8	0.2	0.3	0.3	0.2	0.3	0.2	-0.1	-0.1	0.2	0.0	0.2	0.3	0.3	0.2	0.3	-0.7


#							      5' ------> 3'
								G X1 Y1 G
								C X2 Y2 U
#							      3' <------ 5'
#								    Y
# ----------------------------------------------------------------------------------------------------------------------------------
	M	M	M	M	M	A	A	A	A	A	C	C	C	C	C	G	G	G	G	G	U	U	U	U	U
	M	A	C	G	U	M	A	C	G	U	M	A	C	G	U	M	A	C	G	U	M	A	C	G	U
#----------------------------------------------------------------------------------------------------------------------------------
MM	1.4	1.4	1.6	0.3	1.6	1.4	1.4	1.6	0.3	1.6	1.6	1.6	1.6	1.6	1.6	1.9	1.9	1.6	0.3	1.6	1.6	1.6	1.6	1.6	2.2
MA	1.4	1.4	1.6	0.3	1.6	1.4	1.4	1.6	0.3	1.6	1.6	1.6	1.6	1.6	1.6	1.9	1.9	1.6	0.3	1.6	1.6	1.6	1.6	1.6	2.2
MC	1.0	1.0	1.3	0.0	1.3	1.0	1.0	1.3	0.0	1.3	1.3	1.3	1.3	1.3	1.3	1.6	1.6	1.3	0.0	1.3	1.3	1.3	1.3	1.3	1.3
MG	-0.1	-0.1	0.2	-1.1	0.2	-0.1	-0.1	0.2	-1.1	0.2	0.2	0.2	0.8	0.2	0.8	0.5	0.5	0.2	0.2	0.2	0.2	0.2	0.8	0.2	0.2
MU	1.0	1.0	1.3	0.0	1.3	1.0	1.0	1.3	0.0	1.3	1.3	1.3	1.3	1.3	1.3	1.6	1.6	1.3	0.0	1.3	1.3	1.3	1.3	1.3	1.3
AM	1.4	1.4	1.6	0.3	1.6	1.4	1.4	1.6	0.3	1.6	1.6	1.6	1.6	1.6	1.6	1.9	1.9	1.6	0.3	1.6	1.6	1.6	1.6	1.6	2.2
AA	1.4	1.4	1.6	0.3	1.6	1.4	1.4	1.6	0.3	1.6	1.6	1.6	1.6	1.6	1.6	1.9	1.9	1.6	0.3	1.6	1.6	1.6	1.6	1.6	2.2
AC	1.0	1.0	1.3	0.0	1.3	1.0	1.0	1.3	0.0	1.3	1.3	1.3	1.3	1.3	1.3	1.6	1.6	1.3	0.0	1.3	1.3	1.3	1.3	1.3	1.3
AG	-0.1	-0.1	0.2	-1.1	0.2	-0.1	-0.1	0.2	-1.1	0.2	0.2	0.2	0.8	0.2	0.8	0.5	0.5	0.2	0.2	0.2	0.2	0.2	0.8	0.2	0.2
AU	1.0	1.0	1.3	0.0	1.3	1.0	1.0	1.3	0.0	1.3	1.3	1.3	1.3	1.3	1.3	1.6	1.6	1.3	0.0	1.3	1.3	1.3	1.3	1.3	1.3
CM	1.0	1.0	1.4	0.0	1.4	1.0	1.0	1.4	0.0	1.4	1.4	1.4	1.4	1.4	1.4	1.7	1.7	1.4	0.1	1.4	1.4	1.4	1.4	1.4	1.4
CA	1.0	1.0	1.4	0.0	1.4	1.0	1.0	1.4	0.0	1.4	1.4	1.4	1.4	1.4	1.4	1.7	1.7	1.4	0.1	1.4	1.4	1.4	1.4	1.4	1.4
CC	1.0	1.0	1.4	0.6	1.4	1.0	1.0	1.4	0.6	1.4	1.4	1.4	1.4	1.4	1.4	2.3	2.3	1.4	0.1	1.4	1.4	1.4	1.4	1.4	1.4
CG	1.0	1.0	1.4	0.0	1.4	1.0	1.0	1.4	0.0	1.4	1.4	1.4	1.4	1.4	1.4	1.7	1.7	1.4	0.1	1.4	1.4	1.4	1.4	1.4	1.4
CU	1.1	1.1	1.4	0.7	1.4	1.1	1.1	1.4	0.7	1.4	1.4	1.4	1.4	1.4	1.4	2.3	2.3	1.4	0.1	1.4	1.4	1.4	1.4	1.4	1.4
GM	-0.7	-0.7	-0.4	-1.7	-0.4	-0.7	-0.7	-0.4	-1.7	-0.4	-0.4	-0.4	0.2	-0.4	0.2	-0.1	-0.1	-0.4	-0.4	-0.4	-0.4	-0.4	0.2	-0.4	-0.4
GA	-0.7	-0.7	-0.4	-1.7	-0.4	-0.7	-0.7	-0.4	-1.7	-0.4	-0.4	-0.4	0.2	-0.4	0.2	-0.1	-0.1	-0.4	-0.4	-0.4	-0.4	-0.4	0.2	-0.4	-0.4
GC	1.0	1.0	1.3	0.0	1.3	1.0	1.0	1.3	0.0	1.3	1.3	1.3	1.3	1.3	1.3	1.6	1.6	1.3	0.0	1.3	1.3	1.3	1.3	1.3	1.3
GG	-0.4	-0.4	0.0	-0.1	0.0	-0.4	-0.4	0.0	-0.1	0.0	0.0	0.0	0.0	0.0	0.0	1.6	1.6	0.0	1.3	0.0	0.0	0.0	0.0	0.0	1.3
GU	1.0	1.0	1.3	0.0	1.3	1.0	1.0	1.3	0.0	1.3	1.3	1.3	1.3	1.3	1.3	1.6	1.6	1.3	0.0	1.3	1.3	1.3	1.3	1.3	1.3
UM	1.0	1.0	1.4	0.0	1.4	1.0	1.0	1.4	0.0	1.4	1.4	1.4	1.4	1.4	1.4	1.7	1.7	1.4	0.1	1.4	1.4	1.4	1.4	1.4	1.4
UA	1.0	1.0	1.4	0.0	1.4	1.0	1.0	1.4	0.0	1.4	1.4	1.4	1.4	1.4	1.4	1.7	1.7	1.4	0.1	1.4	1.4	1.4	1.4	1.4	1.4
UC	1.0	1.0	1.4	0.6	1.4	1.0	1.0	1.4	0.6	1.4	1.4	1.4	1.4	1.4	1.4	2.3	2.3	1.4	0.1	1.4	1.4	1.4	1.4	1.4	1.4
UG	1.0	1.0	1.4	0.0	1.4	1.0	1.0	1.4	0.0	1.4	1.4	1.4	1.4	1.4	1.4	1.7	1.7	1.4	0.1	1.4	1.4	1.4	1.4	1.4	1.4
UU	0.9	0.9	0.6	-0.7	0.6	0.9	0.9	0.6	-0.7	0.6	0.6	0.6	0.6	0.6	0.6	0.9	0.9	0.6	0.6	0.6	0.6	0.6	0.6	0.6	0.6


#							      5' ------> 3'
								G X1 Y1 U
								C X2 Y2 G
#							      3' <------ 5'
#								    Y
# ----------------------------------------------------------------------------------------------------------------------------------
	M	M	M	M	M	A	A	A	A	A	C	C	C	C	C	G	G	G	G	G	U	U	U	U	U
	M	A	C	G	U	M	A	C	G	U	M	A	C	G	U	M	A	C	G	U	M	A	C	G	U
#----------------------------------------------------------------------------------------------------------------------------------
MM	2.3	2.3	1.9	1.1	1.9	2.3	2.3	1.9	1.1	1.9	1.9	1.9	1.9	1.9	1.9	1.5	1.5	1.9	0.6	1.9	1.9	1.9	1.9	1.9	2.5
MA	2.3	2.3	1.9	1.1	1.9	2.3	2.3	1.9	1.1	1.9	1.9	1.9	1.9	1.9	1.9	1.5	1.5	1.9	0.6	1.9	1.9	1.9	1.9	1.9	2.5
MC	2.0	2.0	1.6	0.8	1.6	2.0	2.0	1.6	0.8	1.6	1.6	1.6	1.6	1.6	1.6	1.2	1.2	1.6	0.3	1.6	1.6	1.6	1.6	1.6	1.6
MG	0.9	0.9	0.5	-0.3	0.5	0.9	0.9	0.5	-0.3	0.5	0.5	0.5	1.1	0.5	1.1	0.1	0.1	0.5	0.5	0.5	0.5	0.5	1.1	0.5	0.5
MU	2.0	2.0	1.6	0.8	1.6	2.0	2.0	1.6	0.8	1.6	1.6	1.6	1.6	1.6	1.6	1.2	1.2	1.6	0.3	1.6	1.6	1.6	1.6	1.6	1.6
AM	2.3	2.3	1.9	1.1	1.9	2.3	2.3	1.9	1.1	1.9	1.9	1.9	1.9	1.9	1.9	1.5	1.5	1.9	0.6	1.9	1.9	1.9	1.9	1.9	2.5
AA	2.3	2.3	1.9	1.1	1.9	2.3	2.3	1.9	1.1	1.9	1.9	1.9	1.9	1.9	1.9	1.5	1.5	1.9	0.6	1.9	1.9	1.9	1.9	1.9	2.5
AC	2.0	2.0	1.6	0.8	1.6	2.0	2.0	1.6	0.8	1.6	1.6	1.6	1.6	1.6	1.6	1.2	1.2	1.6	0.3	1.6	1.6	1.6	1.6	1.6	1.6
AG	0.9	0.9	0.5	-0.3	0.5	0.9	0.9	0.5	-0.3	0.5	0.5	0.5	1.1	0.5	1.1	0.1	0.1	0.5	0.5	0.5	0.5	0.5	1.1	0.5	0.5
AU	2.0	2.0	1.6	0.8	1.6	2.0	2.0	1.6	0.8	1.6	1.6	1.6	1.6	1.6	1.6	1.2	1.2	1.6	0.3	1.6	1.6	1.6	1.6	1.6	1.6
CM	2.0	2.0	1.7	0.9	1.7	2.0	2.0	1.7	0.9	1.7	1.7	1.7	1.7	1.7	1.7	1.3	1.3	1.7	0.4	1.7	1.7	1.7	1.7	1.7	1.7
CA	2.0	2.0	1.7	0.9	1.7	2.0	2.0	1.7	0.9	1.7	1.7	1.7	1.7	1.7	1.7	1.3	1.3	1.7	0.4	1.7	1.7	1.7	1.7	1.7	1.7
CC	2.0	2.0	1.7	1.5	1.7	2.0	2.0	1.7	1.5	1.7	1.7	1.7	1.7	1.7	1.7	1.9	1.9	1.7	0.4	1.7	1.7	1.7	1.7	1.7	1.7
CG	2.0	2.0	1.7	0.9	1.7	2.0	2.0	1.7	0.9	1.7	1.7	1.7	1.7	1.7	1.7	1.3	1.3	1.7	0.4	1.7	1.7	1.7	1.7	1.7	1.7
CU	2.1	2.1	1.7	1.5	1.7	2.1	2.1	1.7	1.5	1.7	1.7	1.7	1.7	1.7	1.7	1.9	1.9	1.7	0.4	1.7	1.7	1.7	1.7	1.7	1.7
GM	0.2	0.2	-0.1	-0.9	-0.1	0.2	0.2	-0.1	-0.9	-0.1	-0.1	-0.1	0.5	-0.1	0.5	-0.5	-0.5	-0.1	-0.1	-0.1	-0.1	-0.1	0.5	-0.1	-0.1
GA	0.2	0.2	-0.1	-0.9	-0.1	0.2	0.2	-0.1	-0.9	-0.1	-0.1	-0.1	0.5	-0.1	0.5	-0.5	-0.5	-0.1	-0.1	-0.1	-0.1	-0.1	0.5	-0.1	-0.1
GC	2.0	2.0	1.6	0.8	1.6	2.0	2.0	1.6	0.8	1.6	1.6	1.6	1.6	1.6	1.6	1.2	1.2	1.6	0.3	1.6	1.6	1.6	1.6	1.6	1.6
GG	0.6	0.6	0.3	0.8	0.3	0.6	0.6	0.3	0.8	0.3	0.3	0.3	0.3	0.3	0.3	1.2	1.2	0.3	1.6	0.3	0.3	0.3	0.3	0.3	1.6
GU	2.0	2.0	1.6	0.8	1.6	2.0	2.0	1.6	0.8	1.6	1.6	1.6	1.6	1.6	1.6	1.2	1.2	1.6	0.3	1.6	1.6	1.6	1.6	1.6	1.6
UM	2.0	2.0	1.7	0.9	1.7	2.0	2.0	1.7	0.9	1.7	1.7	1.7	1.7	1.7	1.7	1.3	1.3	1.7	0.4	1.7	1.7	1.7	1.7	1.7	1.7
UA	2.0	2.0	1.7	0.9	1.7	2.0	2.0	1.7	0.9	1.7	1.7	1.7	1.7	1.7	1.7	1.3	1.3	1.7	0.4	1.7	1.7	1.7	1.7	1.7	1.7
UC	2.0	2.0	1.7	1.5	1.7	2.0	2.0	1.7	1.5	1.7	1.7	1.7	1.7	1.7	1.7	1.9	1.9	1.7	0.4	1.7	1.7	1.7	1.7	1.7	1.7
UG	2.0	2.0	1.7	0.9	1.7	2.0	2.0	1.7	0.9	1.7	1.7	1.7	1.7	1.7	1.7	1.3	1.3	1.7	0.4	1.7	1.7	1.7	1.7	1.7	1.7
UU	1.9	1.9	0.9	0.1	0.9	1.9	1.9	0.9	0.1	0.9	0.9	0.9	0.9	0.9	0.9	0.5	0.5	0.9	0.9	0.9	0.9	0.9	0.9	0.9	0.9


#							      5' ------> 3'
								U X1 Y1 A
								A X2 Y2 U
#							      3' <------ 5'
#								    Y
# ----------------------------------------------------------------------------------------------------------------------------------
	M	M	M	M	M	A	A	A	A	A	C	C	C	C	C	G	G	G	G	G	U	U	U	U	U
	M	A	C	G	U	M	A	C	G	U	M	A	C	G	U	M	A	C	G	U	M	A	C	G	U
#----------------------------------------------------------------------------------------------------------------------------------
MM	2.8	2.8	2.3	1.7	2.3	2.8	2.8	2.3	1.7	2.3	2.8	2.8	2.8	2.8	2.8	1.8	1.8	2.3	1.2	2.3	2.8	2.8	2.5	2.8	2.5
MA	2.8	2.8	2.3	1.7	2.3	2.8	2.8	2.3	1.7	2.3	2.8	2.8	2.8	2.8	2.8	1.8	1.8	2.3	1.2	2.3	2.8	2.8	2.5	2.8	2.5
MC	2.8	2.8	2.3	1.7	2.3	2.8	2.8	2.3	1.7	2.3	2.8	2.8	2.8	2.8	2.8	1.8	1.8	2.3	1.2	2.3	2.8	2.8	2.5	2.8	1.9
MG	1.8	1.8	1.4	0.8	1.4	1.8	1.8	1.4	0.8	1.4	1.8	1.8	2.4	1.8	2.4	0.9	0.9	1.4	1.6	1.4	1.8	1.8	2.1	1.8	1.0
MU	2.8	2.8	2.3	1.7	2.3	2.8	2.8	2.3	1.7	2.3	2.8	2.8	2.8	2.8	2.8	1.8	1.8	2.3	1.2	2.3	2.8	2.8	2.5	2.8	1.9
AM	2.8	2.8	2.3	1.7	2.3	2.8	2.8	2.3	1.7	2.3	2.8	2.8	2.8	2.8	2.8	1.8	1.8	2.3	1.2	2.3	2.8	2.8	2.5	2.8	2.5
AA	2.8	2.8	2.3	1.7	2.3	2.8	2.8	2.3	1.7	2.3	2.8	2.8	2.8	2.8	2.8	1.8	1.8	2.3	1.2	2.3	2.8	2.8	2.5	2.8	2.5
AC	2.8	2.8	2.3	1.7	2.3	2.8	2.8	2.3	1.7	2.3	2.8	2.8	2.8	2.8	2.8	1.8	1.8	2.3	1.2	2.3	2.8	2.8	2.5	2.8	1.9
AG	1.8	1.8	1.4	0.8	1.4	1.8	1.8	1.4	0.8	1.4	1.8	1.8	2.4	1.8	2.4	0.9	0.9	1.4	1.6	1.4	1.8	1.8	2.1	1.8	1.0
AU	2.8	2.8	2.3	1.7	2.3	2.8	2.8	2.3	1.7	2.3	2.8	2.8	2.8	2.8	2.8	1.8	1.8	2.3	1.2	2.3	2.8	2.8	2.5	2.8	1.9
CM	2.3	2.3	1.9	1.3	1.9	2.3	2.3	1.9	1.3	1.9	2.3	2.3	2.3	2.3	2.3	1.4	1.4	1.9	0.8	1.9	2.3	2.3	2.0	2.3	1.5
CA	2.3	2.3	1.9	1.3	1.9	2.3	2.3	1.9	1.3	1.9	2.3	2.3	2.3	2.3	2.3	1.4	1.4	1.9	0.8	1.9	2.3	2.3	2.0	2.3	1.5
CC	2.8	2.8	2.3	2.3	2.3	2.8	2.8	2.3	2.3	2.3	2.8	2.8	2.8	2.8	2.8	2.4	2.4	2.3	1.2	2.3	2.8	2.8	2.5	2.8	1.9
CG	2.3	2.3	1.9	1.3	1.9	2.3	2.3	1.9	1.3	1.9	2.3	2.3	2.3	2.3	2.3	1.4	1.4	1.9	0.8	1.9	2.3	2.3	2.0	2.3	1.5
CU	2.5	2.5	2.0	2.0	2.0	2.5	2.5	2.0	2.0	2.0	2.5	2.5	2.5	2.5	2.5	2.1	2.1	2.0	0.9	2.0	2.5	2.5	2.2	2.5	1.6
GM	1.7	1.7	1.3	0.7	1.3	1.7	1.7	1.3	0.7	1.3	1.7	1.7	2.3	1.7	2.3	0.8	0.8	1.3	1.5	1.3	1.7	1.7	2.0	1.7	0.9
GA	1.7	1.7	1.3	0.7	1.3	1.7	1.7	1.3	0.7	1.3	1.7	1.7	2.3	1.7	2.3	0.8	0.8	1.3	1.5	1.3	1.7	1.7	2.0	1.7	0.9
GC	2.8	2.8	2.3	1.7	2.3	2.8	2.8	2.3	1.7	2.3	2.8	2.8	2.8	2.8	2.8	1.8	1.8	2.3	1.2	2.3	2.8	2.8	2.5	2.8	1.9
GG	1.2	1.2	0.8	1.5	0.8	1.2	1.2	0.8	1.5	0.8	1.2	1.2	1.2	1.2	1.2	1.6	1.6	0.8	2.3	0.8	1.2	1.2	0.9	1.2	1.7
GU	2.8	2.8	2.3	1.7	2.3	2.8	2.8	2.3	1.7	2.3	2.8	2.8	2.8	2.8	2.8	1.8	1.8	2.3	1.2	2.3	2.8	2.8	2.5	2.8	1.9
UM	2.3	2.3	1.9	1.3	1.9	2.3	2.3	1.9	1.3	1.9	2.3	2.3	2.3	2.3	2.3	1.4	1.4	1.9	0.8	1.9	2.3	2.3	2.0	2.3	1.5
UA	2.3	2.3	1.9	1.3	1.9	2.3	2.3	1.9	1.3	1.9	2.3	2.3	2.3	2.3	2.3	1.4	1.4	1.9	0.8	1.9	2.3	2.3	2.0	2.3	1.5
UC	2.8	2.8	2.3	2.3	2.3	2.8	2.8	2.3	2.3	2.3	2.8	2.8	2.8	2.8	2.8	2.4	2.4	2.3	1.2	2.3	2.8	2.8	2.5	2.8	1.9
UG	2.3	2.3	1.9	1.3	1.9	2.3	2.3	1.9	1.3	1.9	2.3	2.3	2.3	2.3	2.3	1.4	1.4	1.9	0.8	1.9	2.3	2.3	2.0	2.3	1.5
UU	2.5	2.5	1.5	0.9	1.5	2.5	2.5	1.5	0.9	1.5	1.9	1.9	1.9	1.9	1.9	1.0	1.0	1.5	1.7	1.5	1.9	1.9	1.6	1.9	1.1


#							      5' ------> 3'
								U X1 Y1 M
								A X2 Y2 U
#							      3' <------ 5'
#								    Y
# ----------------------------------------------------------------------------------------------------------------------------------
	M	M	M	M	M	A	A	A	A	A	C	C	C	C	C	G	G	G	G	G	U	U	U	U	U
	M	A	C	G	U	M	A	C	G	U	M	A	C	G	U	M	A	C	G	U	M	A	C	G	U
#----------------------------------------------------------------------------------------------------------------------------------
MM	2.1	2.1	1.6	1.0	1.6	2.1	2.1	1.6	1.0	1.6	2.1	2.1	2.1	2.1	2.1	1.1	1.1	1.6	0.5	1.6	2.1	2.1	1.8	2.1	1.8
MA	2.1	2.1	1.6	1.0	1.6	2.1	2.1	1.6	1.0	1.6	2.1	2.1	2.1	2.1	2.1	1.1	1.1	1.6	0.5	1.6	2.1	2.1	1.8	2.1	1.8
MC	2.1	2.1	1.6	1.0	1.6	2.1	2.1	1.6	1.0	1.6	2.1	2.1	2.1	2.1	2.1	1.1	1.1	1.6	0.5	1.6	2.1	2.1	1.8	2.1	1.2
MG	1.1	1.1	0.7	0.1	0.7	1.1	1.1	0.7	0.1	0.7	1.1	1.1	1.7	1.1	1.7	0.2	0.2	0.7	0.9	0.7	1.1	1.1	1.4	1.1	0.3
MU	2.1	2.1	1.6	1.0	1.6	2.1	2.1	1.6	1.0	1.6	2.1	2.1	2.1	2.1	2.1	1.1	1.1	1.6	0.5	1.6	2.1	2.1	1.8	2.1	1.2
AM	2.1	2.1	1.6	1.0	1.6	2.1	2.1	1.6	1.0	1.6	2.1	2.1	2.1	2.1	2.1	1.1	1.1	1.6	0.5	1.6	2.1	2.1	1.8	2.1	1.8
AA	2.1	2.1	1.6	1.0	1.6	2.1	2.1	1.6	1.0	1.6	2.1	2.1	2.1	2.1	2.1	1.1	1.1	1.6	0.5	1.6	2.1	2.1	1.8	2.1	1.8
AC	2.1	2.1	1.6	1.0	1.6	2.1	2.1	1.6	1.0	1.6	2.1	2.1	2.1	2.1	2.1	1.1	1.1	1.6	0.5	1.6	2.1	2.1	1.8	2.1	1.2
AG	1.1	1.1	0.7	0.1	0.7	1.1	1.1	0.7	0.1	0.7	1.1	1.1	1.7	1.1	1.7	0.2	0.2	0.7	0.9	0.7	1.1	1.1	1.4	1.1	0.3
AU	2.1	2.1	1.6	1.0	1.6	2.1	2.1	1.6	1.0	1.6	2.1	2.1	2.1	2.1	2.1	1.1	1.1	1.6	0.5	1.6	2.1	2.1	1.8	2.1	1.2
CM	1.6	1.6	1.2	0.6	1.2	1.6	1.6	1.2	0.6	1.2	1.6	1.6	1.6	1.6	1.6	0.7	0.7	1.2	0.1	1.2	1.6	1.6	1.3	1.6	0.8
CA	1.6	1.6	1.2	0.6	1.2	1.6	1.6	1.2	0.6	1.2	1.6	1.6	1.6	1.6	1.6	0.7	0.7	1.2	0.1	1.2	1.6	1.6	1.3	1.6	0.8
CC	2.1	2.1	1.6	1.6	1.6	2.1	2.1	1.6	1.6	1.6	2.1	2.1	2.1	2.1	2.1	1.7	1.7	1.6	0.5	1.6	2.1	2.1	1.8	2.1	1.2
CG	1.6	1.6	1.2	0.6	1.2	1.6	1.6	1.2	0.6	1.2	1.6	1.6	1.6	1.6	1.6	0.7	0.7	1.2	0.1	1.2	1.6	1.6	1.3	1.6	0.8
CU	1.8	1.8	1.3	1.3	1.3	1.8	1.8	1.3	1.3	1.3	1.8	1.8	1.8	1.8	1.8	1.4	1.4	1.3	0.2	1.3	1.8	1.8	1.5	1.8	0.9
GM	1.0	1.0	0.6	0.0	0.6	1.0	1.0	0.6	0.0	0.6	1.0	1.0	1.6	1.0	1.6	0.1	0.1	0.6	0.8	0.6	1.0	1.0	1.3	1.0	0.2
GA	1.0	1.0	0.6	0.0	0.6	1.0	1.0	0.6	0.0	0.6	1.0	1.0	1.6	1.0	1.6	0.1	0.1	0.6	0.8	0.6	1.0	1.0	1.3	1.0	0.2
GC	2.1	2.1	1.6	1.0	1.6	2.1	2.1	1.6	1.0	1.6	2.1	2.1	2.1	2.1	2.1	1.1	1.1	1.6	0.5	1.6	2.1	2.1	1.8	2.1	1.2
GG	0.5	0.5	0.1	0.8	0.1	0.5	0.5	0.1	0.8	0.1	0.5	0.5	0.5	0.5	0.5	0.9	0.9	0.1	1.6	0.1	0.5	0.5	0.2	0.5	1.0
GU	2.1	2.1	1.6	1.0	1.6	2.1	2.1	1.6	1.0	1.6	2.1	2.1	2.1	2.1	2.1	1.1	1.1	1.6	0.5	1.6	2.1	2.1	1.8	2.1	1.2
UM	1.6	1.6	1.2	0.6	1.2	1.6	1.6	1.2	0.6	1.2	1.6	1.6	1.6	1.6	1.6	0.7	0.7	1.2	0.1	1.2	1.6	1.6	1.3	1.6	0.8
UA	1.6	1.6	1.2	0.6	1.2	1.6	1.6	1.2	0.6	1.2	1.6	1.6	1.6	1.6	1.6	0.7	0.7	1.2	0.1	1.2	1.6	1.6	1.3	1.6	0.8
UC	2.1	2.1	1.6	1.6	1.6	2.1	2.1	1.6	1.6	1.6	2.1	2.1	2.1	2.1	2.1	1.7	1.7	1.6	0.5	1.6	2.1	2.1	1.8	2.1	1.2
UG	1.6	1.6	1.2	0.6	1.2	1.6	1.6	1.2	0.6	1.2	1.6	1.6	1.6	1.6	1.6	0.7	0.7	1.2	0.1	1.2	1.6	1.6	1.3	1.6	0.8
UU	1.8	1.8	0.8	0.2	0.8	1.8	1.8	0.8	0.2	0.8	1.2	1.2	1.2	1.2	1.2	0.3	0.3	0.8	1.0	0.8	1.2	1.2	0.9	1.2	0.4


#							      5' ------> 3'
								U X1 Y1 C
								A X2 Y2 G
#							      3' <------ 5'
#								    Y
# ----------------------------------------------------------------------------------------------------------------------------------
	M	M	M	M	M	A	A	A	A	A	C	C	C	C	C	G	G	G	G	G	U	U	U	U	U
	M	A	C	G	U	M	A	C	G	U	M	A	C	G	U	M	A	C	G	U	M	A	C	G	U
#----------------------------------------------------------------------------------------------------------------------------------
MM	2.1	2.1	1.9	0.1	1.9	2.1	2.1	1.9	0.1	1.9	1.8	1.8	1.9	1.8	1.9	0.7	0.7	1.9	0.5	1.9	1.8	1.8	1.9	1.8	1.7
MA	2.1	2.1	1.9	0.1	1.9	2.1	2.1	1.9	0.1	1.9	1.8	1.8	1.9	1.8	1.9	0.7	0.7	1.9	0.5	1.9	1.8	1.8	1.9	1.8	1.7
MC	2.1	2.1	1.9	0.1	1.9	2.1	2.1	1.9	0.1	1.9	1.8	1.8	1.9	1.8	1.9	0.7	0.7	1.9	0.5	1.9	1.8	1.8	1.9	1.8	1.1
MG	1.2	1.2	0.9	-0.8	0.9	1.2	1.2	0.9	-0.8	0.9	0.9	0.9	1.5	0.9	1.5	-0.2	-0.2	0.9	0.8	0.9	0.9	0.9	1.6	0.9	0.2
MU	2.1	2.1	1.9	0.1	1.9	2.1	2.1	1.9	0.1	1.9	1.8	1.8	1.9	1.8	1.9	0.7	0.7	1.9	0.5	1.9	1.8	1.8	1.9	1.8	1.1
AM	2.1	2.1	1.9	0.1	1.9	2.1	2.1	1.9	0.1	1.9	1.8	1.8	1.9	1.8	1.9	0.7	0.7	1.9	0.5	1.9	1.8	1.8	1.9	1.8	1.7
AA	2.1	2.1	1.9	0.1	1.9	2.1	2.1	1.9	0.1	1.9	1.8	1.8	1.9	1.8	1.9	0.7	0.7	1.9	0.5	1.9	1.8	1.8	1.9	1.8	1.7
AC	2.1	2.1	1.9	0.1	1.9	2.1	2.1	1.9	0.1	1.9	1.8	1.8	1.9	1.8	1.9	0.7	0.7	1.9	0.5	1.9	1.8	1.8	1.9	1.8	1.1
AG	1.2	1.2	0.9	-0.8	0.9	1.2	1.2	0.9	-0.8	0.9	0.9	0.9	1.5	0.9	1.5	-0.2	-0.2	0.9	0.8	0.9	0.9	0.9	1.6	0.9	0.2
AU	2.1	2.1	1.9	0.1	1.9	2.1	2.1	1.9	0.1	1.9	1.8	1.8	1.9	1.8	1.9	0.7	0.7	1.9	0.5	1.9	1.8	1.8	1.9	1.8	1.1
CM	1.7	1.7	1.4	-0.3	1.4	1.7	1.7	1.4	-0.3	1.4	1.4	1.4	1.4	1.4	1.4	0.3	0.3	1.4	0.0	1.4	1.4	1.4	1.5	1.4	0.7
CA	1.7	1.7	1.4	-0.3	1.4	1.7	1.7	1.4	-0.3	1.4	1.4	1.4	1.4	1.4	1.4	0.3	0.3	1.4	0.0	1.4	1.4	1.4	1.5	1.4	0.7
CC	2.1	2.1	1.9	0.7	1.9	2.1	2.1	1.9	0.7	1.9	1.8	1.8	1.9	1.8	1.9	1.3	1.3	1.9	0.5	1.9	1.8	1.8	1.9	1.8	1.1
CG	1.7	1.7	1.4	-0.3	1.4	1.7	1.7	1.4	-0.3	1.4	1.4	1.4	1.4	1.4	1.4	0.3	0.3	1.4	0.0	1.4	1.4	1.4	1.5	1.4	0.7
CU	1.8	1.8	1.6	0.4	1.6	1.8	1.8	1.6	0.4	1.6	1.5	1.5	1.6	1.5	1.6	1.0	1.0	1.6	0.2	1.6	1.5	1.5	1.6	1.5	0.8
GM	1.1	1.1	0.8	-0.9	0.8	1.1	1.1	0.8	-0.9	0.8	0.8	0.8	1.4	0.8	1.4	-0.3	-0.3	0.8	0.7	0.8	0.8	0.8	1.5	0.8	0.1
GA	1.1	1.1	0.8	-0.9	0.8	1.1	1.1	0.8	-0.9	0.8	0.8	0.8	1.4	0.8	1.4	-0.3	-0.3	0.8	0.7	0.8	0.8	0.8	1.5	0.8	0.1
GC	2.1	2.1	1.9	0.1	1.9	2.1	2.1	1.9	0.1	1.9	1.8	1.8	1.9	1.8	1.9	0.7	0.7	1.9	0.5	1.9	1.8	1.8	1.9	1.8	1.1
GG	0.6	0.6	0.3	-0.1	0.3	0.6	0.6	0.3	-0.1	0.3	0.3	0.3	0.3	0.3	0.3	0.5	0.5	0.3	1.5	0.3	0.3	0.3	0.4	0.3	0.9
GU	2.1	2.1	1.9	0.1	1.9	2.1	2.1	1.9	0.1	1.9	1.8	1.8	1.9	1.8	1.9	0.7	0.7	1.9	0.5	1.9	1.8	1.8	1.9	1.8	1.1
UM	1.7	1.7	1.4	-0.3	1.4	1.7	1.7	1.4	-0.3	1.4	1.4	1.4	1.4	1.4	1.4	0.3	0.3	1.4	0.0	1.4	1.4	1.4	1.5	1.4	0.7
UA	1.7	1.7	1.4	-0.3	1.4	1.7	1.7	1.4	-0.3	1.4	1.4	1.4	1.4	1.4	1.4	0.3	0.3	1.4	0.0	1.4	1.4	1.4	1.5	1.4	0.7
UC	2.1	2.1	1.9	0.7	1.9	2.1	2.1	1.9	0.7	1.9	1.8	1.8	1.9	1.8	1.9	1.3	1.3	1.9	0.5	1.9	1.8	1.8	1.9	1.8	1.1
UG	1.7	1.7	1.4	-0.3	1.4	1.7	1.7	1.4	-0.3	1.4	1.4	1.4	1.4	1.4	1.4	0.3	0.3	1.4	0.0	1.4	1.4	1.4	1.5	1.4	0.7
UU	1.9	1.9	1.0	-0.7	1.0	1.9	1.9	1.0	-0.7	1.0	1.0	1.0	1.0	1.0	1.0	-0.1	-0.1	1.0	0.9	1.0	1.0	1.0	1.1	1.0	0.3


#							      5' ------> 3'
								U X1 Y1 G
								A X2 Y2 C
#							      3' <------ 5'
#								    Y
# ----------------------------------------------------------------------------------------------------------------------------------
	M	M	M	M	M	A	A	A	A	A	C	C	C	C	C	G	G	G	G	G	U	U	U	U	U
	M	A	C	G	U	M	A	C	G	U	M	A	C	G	U	M	A	C	G	U	M	A	C	G	U
#----------------------------------------------------------------------------------------------------------------------------------
MM	2.0	2.0	1.9	1.0	1.9	2.0	2.0	1.9	1.0	1.9	2.4	2.4	2.2	2.4	2.1	1.0	1.0	1.9	0.5	1.9	2.4	2.4	2.1	2.4	1.8
MA	2.0	2.0	1.9	1.0	1.9	2.0	2.0	1.9	1.0	1.9	2.4	2.4	2.2	2.4	2.1	1.0	1.0	1.9	0.5	1.9	2.4	2.4	2.1	2.4	1.8
MC	2.0	2.0	1.9	1.0	1.9	2.0	2.0	1.9	1.0	1.9	2.4	2.4	2.2	2.4	2.1	1.0	1.0	1.9	0.5	1.9	2.4	2.4	2.1	2.4	1.2
MG	1.0	1.0	1.0	0.1	1.0	1.0	1.0	1.0	0.1	1.0	1.4	1.4	1.9	1.4	1.7	0.1	0.1	1.0	0.8	1.0	1.4	1.4	1.7	1.4	0.2
MU	2.0	2.0	1.9	1.0	1.9	2.0	2.0	1.9	1.0	1.9	2.4	2.4	2.2	2.4	2.1	1.0	1.0	1.9	0.5	1.9	2.4	2.4	2.1	2.4	1.2
AM	2.0	2.0	1.9	1.0	1.9	2.0	2.0	1.9	1.0	1.9	2.4	2.4	2.2	2.4	2.1	1.0	1.0	1.9	0.5	1.9	2.4	2.4	2.1	2.4	1.8
AA	2.0	2.0	1.9	1.0	1.9	2.0	2.0	1.9	1.0	1.9	2.4	2.4	2.2	2.4	2.1	1.0	1.0	1.9	0.5	1.9	2.4	2.4	2.1	2.4	1.8
AC	2.0	2.0	1.9	1.0	1.9	2.0	2.0	1.9	1.0	1.9	2.4	2.4	2.2	2.4	2.1	1.0	1.0	1.9	0.5	1.9	2.4	2.4	2.1	2.4	1.2
AG	1.0	1.0	1.0	0.1	1.0	1.0	1.0	1.0	0.1	1.0	1.4	1.4	1.9	1.4	1.7	0.1	0.1	1.0	0.8	1.0	1.4	1.4	1.7	1.4	0.2
AU	2.0	2.0	1.9	1.0	1.9	2.0	2.0	1.9	1.0	1.9	2.4	2.4	2.2	2.4	2.1	1.0	1.0	1.9	0.5	1.9	2.4	2.4	2.1	2.4	1.2
CM	1.5	1.5	1.5	0.6	1.5	1.5	1.5	1.5	0.6	1.5	1.9	1.9	1.8	1.9	1.6	0.6	0.6	1.5	0.0	1.5	1.9	1.9	1.6	1.9	0.7
CA	1.5	1.5	1.5	0.6	1.5	1.5	1.5	1.5	0.6	1.5	1.9	1.9	1.8	1.9	1.6	0.6	0.6	1.5	0.0	1.5	1.9	1.9	1.6	1.9	0.7
CC	2.0	2.0	1.9	1.6	1.9	2.0	2.0	1.9	1.6	1.9	2.4	2.4	2.2	2.4	2.1	1.6	1.6	1.9	0.5	1.9	2.4	2.4	2.1	2.4	1.2
CG	1.5	1.5	1.5	0.6	1.5	1.5	1.5	1.5	0.6	1.5	1.9	1.9	1.8	1.9	1.6	0.6	0.6	1.5	0.0	1.5	1.9	1.9	1.6	1.9	0.7
CU	1.7	1.7	1.6	1.3	1.6	1.7	1.7	1.6	1.3	1.6	2.1	2.1	1.9	2.1	1.8	1.3	1.3	1.6	0.2	1.6	2.1	2.1	1.8	2.1	0.9
GM	0.9	0.9	0.9	0.0	0.9	0.9	0.9	0.9	0.0	0.9	1.3	1.3	1.8	1.3	1.6	0.0	0.0	0.9	0.7	0.9	1.3	1.3	1.6	1.3	0.1
GA	0.9	0.9	0.9	0.0	0.9	0.9	0.9	0.9	0.0	0.9	1.3	1.3	1.8	1.3	1.6	0.0	0.0	0.9	0.7	0.9	1.3	1.3	1.6	1.3	0.1
GC	2.0	2.0	1.9	1.0	1.9	2.0	2.0	1.9	1.0	1.9	2.4	2.4	2.2	2.4	2.1	1.0	1.0	1.9	0.5	1.9	2.4	2.4	2.1	2.4	1.2
GG	0.4	0.4	0.4	0.8	0.4	0.4	0.4	0.4	0.8	0.4	0.8	0.8	0.7	0.8	0.5	0.8	0.8	0.4	1.5	0.4	0.8	0.8	0.5	0.8	0.9
GU	2.0	2.0	1.9	1.0	1.9	2.0	2.0	1.9	1.0	1.9	2.4	2.4	2.2	2.4	2.1	1.0	1.0	1.9	0.5	1.9	2.4	2.4	2.1	2.4	1.2
UM	1.5	1.5	1.5	0.6	1.5	1.5	1.5	1.5	0.6	1.5	1.9	1.9	1.8	1.9	1.6	0.6	0.6	1.5	0.0	1.5	1.9	1.9	1.6	1.9	0.7
UA	1.5	1.5	1.5	0.6	1.5	1.5	1.5	1.5	0.6	1.5	1.9	1.9	1.8	1.9	1.6	0.6	0.6	1.5	0.0	1.5	1.9	1.9	1.6	1.9	0.7
UC	2.0	2.0	1.9	1.6	1.9	2.0	2.0	1.9	1.6	1.9	2.4	2.4	2.2	2.4	2.1	1.6	1.6	1.9	0.5	1.9	2.4	2.4	2.1	2.4	1.2
UG	1.5	1.5	1.5	0.6	1.5	1.5	1.5	1.5	0.6	1.5	1.9	1.9	1.8	1.9	1.6	0.6	0.6	1.5	0.0	1.5	1.9	1.9	1.6	1.9	0.7
UU	1.7	1.7	1.1	0.2	1.1	1.7	1.7	1.1	0.2	1.1	1.5	1.5	1.4	1.5	1.2	0.2	0.2	1.1	0.9	1.1	1.5	1.5	1.2	1.5	0.3


#							      5' ------> 3'
								U X1 Y1 U
								A X2 Y2 A
#							      3' <------ 5'
#								    Y
# ----------------------------------------------------------------------------------------------------------------------------------
	M	M	M	M	M	A	A	A	A	A	C	C	C	C	C	G	G	G	G	G	U	U	U	U	U
	M	A	C	G	U	M	A	C	G	U	M	A	C	G	U	M	A	C	G	U	M	A	C	G	U
#----------------------------------------------------------------------------------------------------------------------------------
MM	2.8	2.8	2.5	1.5	2.5	2.8	2.8	2.5	1.5	2.5	2.6	2.6	2.6	2.6	2.6	2.2	2.2	2.5	1.0	2.5	2.6	2.6	2.6	2.6	2.3
MA	2.8	2.8	2.5	1.5	2.5	2.8	2.8	2.5	1.5	2.5	2.6	2.6	2.6	2.6	2.6	2.2	2.2	2.5	1.0	2.5	2.6	2.6	2.6	2.6	2.3
MC	2.8	2.8	2.5	1.5	2.5	2.8	2.8	2.5	1.5	2.5	2.6	2.6	2.6	2.6	2.6	2.2	2.2	2.5	1.0	2.5	2.6	2.6	2.6	2.6	1.7
MG	1.8	1.8	1.6	0.6	1.6	1.8	1.8	1.6	0.6	1.6	1.7	1.7	2.2	1.7	2.2	1.3	1.3	1.6	1.4	1.6	1.7	1.7	2.2	1.7	0.7
MU	2.8	2.8	2.5	1.5	2.5	2.8	2.8	2.5	1.5	2.5	2.6	2.6	2.6	2.6	2.6	2.2	2.2	2.5	1.0	2.5	2.6	2.6	2.6	2.6	1.7
AM	2.8	2.8	2.5	1.5	2.5	2.8	2.8	2.5	1.5	2.5	2.6	2.6	2.6	2.6	2.6	2.2	2.2	2.5	1.0	2.5	2.6	2.6	2.6	2.6	2.3
AA	2.8	2.8	2.5	1.5	2.5	2.8	2.8	2.5	1.5	2.5	2.6	2.6	2.6	2.6	2.6	2.2	2.2	2.5	1.0	2.5	2.6	2.6	2.6	2.6	2.3
AC	2.8	2.8	2.5	1.5	2.5	2.8	2.8	2.5	1.5	2.5	2.6	2.6	2.6	2.6	2.6	2.2	2.2	2.5	1.0	2.5	2.6	2.6	2.6	2.6	1.7
AG	1.8	1.8	1.6	0.6	1.6	1.8	1.8	1.6	0.6	1.6	1.7	1.7	2.2	1.7	2.2	1.3	1.3	1.6	1.4	1.6	1.7	1.7	2.2	1.7	0.7
AU	2.8	2.8	2.5	1.5	2.5	2.8	2.8	2.5	1.5	2.5	2.6	2.6	2.6	2.6	2.6	2.2	2.2	2.5	1.0	2.5	2.6	2.6	2.6	2.6	1.7
CM	2.3	2.3	2.1	1.1	2.1	2.3	2.3	2.1	1.1	2.1	2.2	2.2	2.1	2.2	2.1	1.8	1.8	2.1	0.6	2.1	2.2	2.2	2.1	2.2	1.2
CA	2.3	2.3	2.1	1.1	2.1	2.3	2.3	2.1	1.1	2.1	2.2	2.2	2.1	2.2	2.1	1.8	1.8	2.1	0.6	2.1	2.2	2.2	2.1	2.2	1.2
CC	2.8	2.8	2.5	2.1	2.5	2.8	2.8	2.5	2.1	2.5	2.6	2.6	2.6	2.6	2.6	2.8	2.8	2.5	1.0	2.5	2.6	2.6	2.6	2.6	1.7
CG	2.3	2.3	2.1	1.1	2.1	2.3	2.3	2.1	1.1	2.1	2.2	2.2	2.1	2.2	2.1	1.8	1.8	2.1	0.6	2.1	2.2	2.2	2.1	2.2	1.2
CU	2.5	2.5	2.2	1.8	2.2	2.5	2.5	2.2	1.8	2.2	2.3	2.3	2.3	2.3	2.3	2.5	2.5	2.2	0.7	2.2	2.3	2.3	2.3	2.3	1.4
GM	1.7	1.7	1.5	0.5	1.5	1.7	1.7	1.5	0.5	1.5	1.6	1.6	2.1	1.6	2.1	1.2	1.2	1.5	1.3	1.5	1.6	1.6	2.1	1.6	0.6
GA	1.7	1.7	1.5	0.5	1.5	1.7	1.7	1.5	0.5	1.5	1.6	1.6	2.1	1.6	2.1	1.2	1.2	1.5	1.3	1.5	1.6	1.6	2.1	1.6	0.6
GC	2.8	2.8	2.5	1.5	2.5	2.8	2.8	2.5	1.5	2.5	2.6	2.6	2.6	2.6	2.6	2.2	2.2	2.5	1.0	2.5	2.6	2.6	2.6	2.6	1.7
GG	1.2	1.2	1.0	1.3	1.0	1.2	1.2	1.0	1.3	1.0	1.1	1.1	1.0	1.1	1.0	2.0	2.0	1.0	2.1	1.0	1.1	1.1	1.0	1.1	1.4
GU	2.8	2.8	2.5	1.5	2.5	2.8	2.8	2.5	1.5	2.5	2.6	2.6	2.6	2.6	2.6	2.2	2.2	2.5	1.0	2.5	2.6	2.6	2.6	2.6	1.7
UM	2.3	2.3	2.1	1.1	2.1	2.3	2.3	2.1	1.1	2.1	2.2	2.2	2.1	2.2	2.1	1.8	1.8	2.1	0.6	2.1	2.2	2.2	2.1	2.2	1.2
UA	2.3	2.3	2.1	1.1	2.1	2.3	2.3	2.1	1.1	2.1	2.2	2.2	2.1	2.2	2.1	1.8	1.8	2.1	0.6	2.1	2.2	2.2	2.1	2.2	1.2
UC	2.8	2.8	2.5	2.1	2.5	2.8	2.8	2.5	2.1	2.5	2.6	2.6	2.6	2.6	2.6	2.8	2.8	2.5	1.0	2.5	2.6	2.6	2.6	2.6	1.7
UG	2.3	2.3	2.1	1.1	2.1	2.3	2.3	2.1	1.1	2.1	2.2	2.2	2.1	2.2	2.1	1.8	1.8	2.1	0.6	2.1	2.2	2.2	2.1	2.2	1.2
UU	2.5	2.5	1.7	0.7	1.7	2.5	2.5	1.7	0.7	1.7	1.8	1.8	1.7	1.8	1.7	1.4	1.4	1.7	1.5	1.7	1.8	1.8	1.7	1.8	0.8


#							      5' ------> 3'
								U X1 Y1 U
								A X2 Y2 M
#							      3' <------ 5'
#								    Y
# ----------------------------------------------------------------------------------------------------------------------------------
	M	M	M	M	M	A	A	A	A	A	C	C	C	C	C	G	G	G	G	G	U	U	U	U	U
	M	A	C	G	U	M	A	C	G	U	M	A	C	G	U	M	A	C	G	U	M	A	C	G	U
#----------------------------------------------------------------------------------------------------------------------------------
MM	2.1	2.1	1.8	0.8	1.8	2.1	2.1	1.8	0.8	1.8	1.9	1.9	1.9	1.9	1.9	1.5	1.5	1.8	0.3	1.8	1.9	1.9	1.9	1.9	1.6
MA	2.1	2.1	1.8	0.8	1.8	2.1	2.1	1.8	0.8	1.8	1.9	1.9	1.9	1.9	1.9	1.5	1.5	1.8	0.3	1.8	1.9	1.9	1.9	1.9	1.6
MC	2.1	2.1	1.8	0.8	1.8	2.1	2.1	1.8	0.8	1.8	1.9	1.9	1.9	1.9	1.9	1.5	1.5	1.8	0.3	1.8	1.9	1.9	1.9	1.9	1.0
MG	1.1	1.1	0.9	-0.1	0.9	1.1	1.1	0.9	-0.1	0.9	1.0	1.0	1.5	1.0	1.5	0.6	0.6	0.9	0.7	0.9	1.0	1.0	1.5	1.0	0.0
MU	2.1	2.1	1.8	0.8	1.8	2.1	2.1	1.8	0.8	1.8	1.9	1.9	1.9	1.9	1.9	1.5	1.5	1.8	0.3	1.8	1.9	1.9	1.9	1.9	1.0
AM	2.1	2.1	1.8	0.8	1.8	2.1	2.1	1.8	0.8	1.8	1.9	1.9	1.9	1.9	1.9	1.5	1.5	1.8	0.3	1.8	1.9	1.9	1.9	1.9	1.6
AA	2.1	2.1	1.8	0.8	1.8	2.1	2.1	1.8	0.8	1.8	1.9	1.9	1.9	1.9	1.9	1.5	1.5	1.8	0.3	1.8	1.9	1.9	1.9	1.9	1.6
AC	2.1	2.1	1.8	0.8	1.8	2.1	2.1	1.8	0.8	1.8	1.9	1.9	1.9	1.9	1.9	1.5	1.5	1.8	0.3	1.8	1.9	1.9	1.9	1.9	1.0
AG	1.1	1.1	0.9	-0.1	0.9	1.1	1.1	0.9	-0.1	0.9	1.0	1.0	1.5	1.0	1.5	0.6	0.6	0.9	0.7	0.9	1.0	1.0	1.5	1.0	0.0
AU	2.1	2.1	1.8	0.8	1.8	2.1	2.1	1.8	0.8	1.8	1.9	1.9	1.9	1.9	1.9	1.5	1.5	1.8	0.3	1.8	1.9	1.9	1.9	1.9	1.0
CM	1.6	1.6	1.4	0.4	1.4	1.6	1.6	1.4	0.4	1.4	1.5	1.5	1.4	1.5	1.4	1.1	1.1	1.4	-0.1	1.4	1.5	1.5	1.4	1.5	0.5
CA	1.6	1.6	1.4	0.4	1.4	1.6	1.6	1.4	0.4	1.4	1.5	1.5	1.4	1.5	1.4	1.1	1.1	1.4	-0.1	1.4	1.5	1.5	1.4	1.5	0.5
CC	2.1	2.1	1.8	1.4	1.8	2.1	2.1	1.8	1.4	1.8	1.9	1.9	1.9	1.9	1.9	2.1	2.1	1.8	0.3	1.8	1.9	1.9	1.9	1.9	1.0
CG	1.6	1.6	1.4	0.4	1.4	1.6	1.6	1.4	0.4	1.4	1.5	1.5	1.4	1.5	1.4	1.1	1.1	1.4	-0.1	1.4	1.5	1.5	1.4	1.5	0.5
CU	1.8	1.8	1.5	1.1	1.5	1.8	1.8	1.5	1.1	1.5	1.6	1.6	1.6	1.6	1.6	1.8	1.8	1.5	0.0	1.5	1.6	1.6	1.6	1.6	0.7
GM	1.0	1.0	0.8	-0.2	0.8	1.0	1.0	0.8	-0.2	0.8	0.9	0.9	1.4	0.9	1.4	0.5	0.5	0.8	0.6	0.8	0.9	0.9	1.4	0.9	-0.1
GA	1.0	1.0	0.8	-0.2	0.8	1.0	1.0	0.8	-0.2	0.8	0.9	0.9	1.4	0.9	1.4	0.5	0.5	0.8	0.6	0.8	0.9	0.9	1.4	0.9	-0.1
GC	2.1	2.1	1.8	0.8	1.8	2.1	2.1	1.8	0.8	1.8	1.9	1.9	1.9	1.9	1.9	1.5	1.5	1.8	0.3	1.8	1.9	1.9	1.9	1.9	1.0
GG	0.5	0.5	0.3	0.6	0.3	0.5	0.5	0.3	0.6	0.3	0.4	0.4	0.3	0.4	0.3	1.3	1.3	0.3	1.4	0.3	0.4	0.4	0.3	0.4	0.7
GU	2.1	2.1	1.8	0.8	1.8	2.1	2.1	1.8	0.8	1.8	1.9	1.9	1.9	1.9	1.9	1.5	1.5	1.8	0.3	1.8	1.9	1.9	1.9	1.9	1.0
UM	1.6	1.6	1.4	0.4	1.4	1.6	1.6	1.4	0.4	1.4	1.5	1.5	1.4	1.5	1.4	1.1	1.1	1.4	-0.1	1.4	1.5	1.5	1.4	1.5	0.5
UA	1.6	1.6	1.4	0.4	1.4	1.6	1.6	1.4	0.4	1.4	1.5	1.5	1.4	1.5	1.4	1.1	1.1	1.4	-0.1	1.4	1.5	1.5	1.4	1.5	0.5
UC	2.1	2.1	1.8	1.4	1.8	2.1	2.1	1.8	1.4	1.8	1.9	1.9	1.9	1.9	1.9	2.1	2.1	1.8	0.3	1.8	1.9	1.9	1.9	1.9	1.0
UG	1.6	1.6	1.4	0.4	1.4	1.6	1.6	1.4	0.4	1.4	1.5	1.5	1.4	1.5	1.4	1.1	1.1	1.4	-0.1	1.4	1.5	1.5	1.4	1.5	0.5
UU	1.8	1.8	1.0	0.0	1.0	1.8	1.8	1.0	0.0	1.0	1.1	1.1	1.0	1.1	1.0	0.7	0.7	1.0	0.8	1.0	1.1	1.1	1.0	1.1	0.1


#							      5' ------> 3'
								U X1 Y1 G
								A X2 Y2 U
#							      3' <------ 5'
#								    Y
# ----------------------------------------------------------------------------------------------------------------------------------
	M	M	M	M	M	A	A	A	A	A	C	C	C	C	C	G	G	G	G	G	U	U	U	U	U
	M	A	C	G	U	M	A	C	G	U	M	A	C	G	U	M	A	C	G	U	M	A	C	G	U
#----------------------------------------------------------------------------------------------------------------------------------
MM	1.9	1.9	2.3	0.9	2.3	1.9	1.9	2.3	0.9	2.3	2.3	2.3	2.3	2.3	2.3	2.6	2.6	2.3	1.0	2.3	2.3	2.3	2.3	2.3	2.9
MA	1.9	1.9	2.3	0.9	2.3	1.9	1.9	2.3	0.9	2.3	2.3	2.3	2.3	2.3	2.3	2.6	2.6	2.3	1.0	2.3	2.3	2.3	2.3	2.3	2.9
MC	1.9	1.9	2.3	0.9	2.3	1.9	1.9	2.3	0.9	2.3	2.3	2.3	2.3	2.3	2.3	2.6	2.6	2.3	1.0	2.3	2.3	2.3	2.3	2.3	2.3
MG	1.0	1.0	1.3	0.0	1.3	1.0	1.0	1.3	0.0	1.3	1.3	1.3	1.9	1.3	1.9	1.6	1.6	1.3	1.3	1.3	1.3	1.3	1.9	1.3	1.3
MU	1.9	1.9	2.3	0.9	2.3	1.9	1.9	2.3	0.9	2.3	2.3	2.3	2.3	2.3	2.3	2.6	2.6	2.3	1.0	2.3	2.3	2.3	2.3	2.3	2.3
AM	1.9	1.9	2.3	0.9	2.3	1.9	1.9	2.3	0.9	2.3	2.3	2.3	2.3	2.3	2.3	2.6	2.6	2.3	1.0	2.3	2.3	2.3	2.3	2.3	2.9
AA	1.9	1.9	2.3	0.9	2.3	1.9	1.9	2.3	0.9	2.3	2.3	2.3	2.3	2.3	2.3	2.6	2.6	2.3	1.0	2.3	2.3	2.3	2.3	2.3	2.9
AC	1.9	1.9	2.3	0.9	2.3	1.9	1.9	2.3	0.9	2.3	2.3	2.3	2.3	2.3	2.3	2.6	2.6	2.3	1.0	2.3	2.3	2.3	2.3	2.3	2.3
AG	1.0	1.0	1.3	0.0	1.3	1.0	1.0	1.3	0.0	1.3	1.3	1.3	1.9	1.3	1.9	1.6	1.6	1.3	1.3	1.3	1.3	1.3	1.9	1.3	1.3
AU	1.9	1.9	2.3	0.9	2.3	1.9	1.9	2.3	0.9	2.3	2.3	2.3	2.3	2.3	2.3	2.6	2.6	2.3	1.0	2.3	2.3	2.3	2.3	2.3	2.3
CM	1.5	1.5	1.8	0.5	1.8	1.5	1.5	1.8	0.5	1.8	1.8	1.8	1.8	1.8	1.8	2.1	2.1	1.8	0.5	1.8	1.8	1.8	1.8	1.8	1.8
CA	1.5	1.5	1.8	0.5	1.8	1.5	1.5	1.8	0.5	1.8	1.8	1.8	1.8	1.8	1.8	2.1	2.1	1.8	0.5	1.8	1.8	1.8	1.8	1.8	1.8
CC	1.9	1.9	2.3	1.5	2.3	1.9	1.9	2.3	1.5	2.3	2.3	2.3	2.3	2.3	2.3	3.2	3.2	2.3	1.0	2.3	2.3	2.3	2.3	2.3	2.3
CG	1.5	1.5	1.8	0.5	1.8	1.5	1.5	1.8	0.5	1.8	1.8	1.8	1.8	1.8	1.8	2.1	2.1	1.8	0.5	1.8	1.8	1.8	1.8	1.8	1.8
CU	1.6	1.6	2.0	1.2	2.0	1.6	1.6	2.0	1.2	2.0	2.0	2.0	2.0	2.0	2.0	2.9	2.9	2.0	0.7	2.0	2.0	2.0	2.0	2.0	2.0
GM	0.9	0.9	1.2	-0.1	1.2	0.9	0.9	1.2	-0.1	1.2	1.2	1.2	1.8	1.2	1.8	1.5	1.5	1.2	1.2	1.2	1.2	1.2	1.8	1.2	1.2
GA	0.9	0.9	1.2	-0.1	1.2	0.9	0.9	1.2	-0.1	1.2	1.2	1.2	1.8	1.2	1.8	1.5	1.5	1.2	1.2	1.2	1.2	1.2	1.8	1.2	1.2
GC	1.9	1.9	2.3	0.9	2.3	1.9	1.9	2.3	0.9	2.3	2.3	2.3	2.3	2.3	2.3	2.6	2.6	2.3	1.0	2.3	2.3	2.3	2.3	2.3	2.3
GG	0.4	0.4	0.7	0.7	0.7	0.4	0.4	0.7	0.7	0.7	0.7	0.7	0.7	0.7	0.7	2.3	2.3	0.7	2.0	0.7	0.7	0.7	0.7	0.7	2.0
GU	1.9	1.9	2.3	0.9	2.3	1.9	1.9	2.3	0.9	2.3	2.3	2.3	2.3	2.3	2.3	2.6	2.6	2.3	1.0	2.3	2.3	2.3	2.3	2.3	2.3
UM	1.5	1.5	1.8	0.5	1.8	1.5	1.5	1.8	0.5	1.8	1.8	1.8	1.8	1.8	1.8	2.1	2.1	1.8	0.5	1.8	1.8	1.8	1.8	1.8	1.8
UA	1.5	1.5	1.8	0.5	1.8	1.5	1.5	1.8	0.5	1.8	1.8	1.8	1.8	1.8	1.8	2.1	2.1	1.8	0.5	1.8	1.8	1.8	1.8	1.8	1.8
UC	1.9	1.9	2.3	1.5	2.3	1.9	1.9	2.3	1.5	2.3	2.3	2.3	2.3	2.3	2.3	3.2	3.2	2.3	1.0	2.3	2.3	2.3	2.3	2.3	2.3
UG	1.5	1.5	1.8	0.5	1.8	1.5	1.5	1.8	0.5	1.8	1.8	1.8	1.8	1.8	1.8	2.1	2.1	1.8	0.5	1.8	1.8	1.8	1.8	1.8	1.8
UU	1.7	1.7	1.4	0.1	1.4	1.7	1.7	1.4	0.1	1.4	1.4	1.4	1.4	1.4	1.4	1.7	1.7	1.4	1.4	1.4	1.4	1.4	1.4	1.4	1.4


#							      5' ------> 3'
								U X1 Y1 U
								A X2 Y2 G
#							      3' <------ 5'
#								    Y
# ----------------------------------------------------------------------------------------------------------------------------------
	M	M	M	M	M	A	A	A	A	A	C	C	C	C	C	G	G	G	G	G	U	U	U	U	U
	M	A	C	G	U	M	A	C	G	U	M	A	C	G	U	M	A	C	G	U	M	A	C	G	U
#----------------------------------------------------------------------------------------------------------------------------------
MM	2.9	2.9	2.6	1.8	2.6	2.9	2.9	2.6	1.8	2.6	2.6	2.6	2.6	2.6	2.6	2.2	2.2	2.6	1.3	2.6	2.6	2.6	2.6	2.6	3.2
MA	2.9	2.9	2.6	1.8	2.6	2.9	2.9	2.6	1.8	2.6	2.6	2.6	2.6	2.6	2.6	2.2	2.2	2.6	1.3	2.6	2.6	2.6	2.6	2.6	3.2
MC	2.9	2.9	2.6	1.8	2.6	2.9	2.9	2.6	1.8	2.6	2.6	2.6	2.6	2.6	2.6	2.2	2.2	2.6	1.3	2.6	2.6	2.6	2.6	2.6	2.6
MG	2.0	2.0	1.6	0.8	1.6	2.0	2.0	1.6	0.8	1.6	1.6	1.6	2.2	1.6	2.2	1.2	1.2	1.6	1.6	1.6	1.6	1.6	2.2	1.6	1.6
MU	2.9	2.9	2.6	1.8	2.6	2.9	2.9	2.6	1.8	2.6	2.6	2.6	2.6	2.6	2.6	2.2	2.2	2.6	1.3	2.6	2.6	2.6	2.6	2.6	2.6
AM	2.9	2.9	2.6	1.8	2.6	2.9	2.9	2.6	1.8	2.6	2.6	2.6	2.6	2.6	2.6	2.2	2.2	2.6	1.3	2.6	2.6	2.6	2.6	2.6	3.2
AA	2.9	2.9	2.6	1.8	2.6	2.9	2.9	2.6	1.8	2.6	2.6	2.6	2.6	2.6	2.6	2.2	2.2	2.6	1.3	2.6	2.6	2.6	2.6	2.6	3.2
AC	2.9	2.9	2.6	1.8	2.6	2.9	2.9	2.6	1.8	2.6	2.6	2.6	2.6	2.6	2.6	2.2	2.2	2.6	1.3	2.6	2.6	2.6	2.6	2.6	2.6
AG	2.0	2.0	1.6	0.8	1.6	2.0	2.0	1.6	0.8	1.6	1.6	1.6	2.2	1.6	2.2	1.2	1.2	1.6	1.6	1.6	1.6	1.6	2.2	1.6	1.6
AU	2.9	2.9	2.6	1.8	2.6	2.9	2.9	2.6	1.8	2.6	2.6	2.6	2.6	2.6	2.6	2.2	2.2	2.6	1.3	2.6	2.6	2.6	2.6	2.6	2.6
CM	2.5	2.5	2.1	1.3	2.1	2.5	2.5	2.1	1.3	2.1	2.1	2.1	2.1	2.1	2.1	1.7	1.7	2.1	0.8	2.1	2.1	2.1	2.1	2.1	2.1
CA	2.5	2.5	2.1	1.3	2.1	2.5	2.5	2.1	1.3	2.1	2.1	2.1	2.1	2.1	2.1	1.7	1.7	2.1	0.8	2.1	2.1	2.1	2.1	2.1	2.1
CC	2.9	2.9	2.6	2.4	2.6	2.9	2.9	2.6	2.4	2.6	2.6	2.6	2.6	2.6	2.6	2.8	2.8	2.6	1.3	2.6	2.6	2.6	2.6	2.6	2.6
CG	2.5	2.5	2.1	1.3	2.1	2.5	2.5	2.1	1.3	2.1	2.1	2.1	2.1	2.1	2.1	1.7	1.7	2.1	0.8	2.1	2.1	2.1	2.1	2.1	2.1
CU	2.6	2.6	2.3	2.1	2.3	2.6	2.6	2.3	2.1	2.3	2.3	2.3	2.3	2.3	2.3	2.5	2.5	2.3	1.0	2.3	2.3	2.3	2.3	2.3	2.3
GM	1.9	1.9	1.5	0.7	1.5	1.9	1.9	1.5	0.7	1.5	1.5	1.5	2.1	1.5	2.1	1.1	1.1	1.5	1.5	1.5	1.5	1.5	2.1	1.5	1.5
GA	1.9	1.9	1.5	0.7	1.5	1.9	1.9	1.5	0.7	1.5	1.5	1.5	2.1	1.5	2.1	1.1	1.1	1.5	1.5	1.5	1.5	1.5	2.1	1.5	1.5
GC	2.9	2.9	2.6	1.8	2.6	2.9	2.9	2.6	1.8	2.6	2.6	2.6	2.6	2.6	2.6	2.2	2.2	2.6	1.3	2.6	2.6	2.6	2.6	2.6	2.6
GG	1.4	1.4	1.0	1.5	1.0	1.4	1.4	1.0	1.5	1.0	1.0	1.0	1.0	1.0	1.0	1.9	1.9	1.0	2.3	1.0	1.0	1.0	1.0	1.0	2.3
GU	2.9	2.9	2.6	1.8	2.6	2.9	2.9	2.6	1.8	2.6	2.6	2.6	2.6	2.6	2.6	2.2	2.2	2.6	1.3	2.6	2.6	2.6	2.6	2.6	2.6
UM	2.5	2.5	2.1	1.3	2.1	2.5	2.5	2.1	1.3	2.1	2.1	2.1	2.1	2.1	2.1	1.7	1.7	2.1	0.8	2.1	2.1	2.1	2.1	2.1	2.1
UA	2.5	2.5	2.1	1.3	2.1	2.5	2.5	2.1	1.3	2.1	2.1	2.1	2.1	2.1	2.1	1.7	1.7	2.1	0.8	2.1	2.1	2.1	2.1	2.1	2.1
UC	2.9	2.9	2.6	2.4	2.6	2.9	2.9	2.6	2.4	2.6	2.6	2.6	2.6	2.6	2.6	2.8	2.8	2.6	1.3	2.6	2.6	2.6	2.6	2.6	2.6
UG	2.5	2.5	2.1	1.3	2.1	2.5	2.5	2.1	1.3	2.1	2.1	2.1	2.1	2.1	2.1	1.7	1.7	2.1	0.8	2.1	2.1	2.1	2.1	2.1	2.1
UU	2.7	2.7	1.7	0.9	1.7	2.7	2.7	1.7	0.9	1.7	1.7	1.7	1.7	1.7	1.7	1.3	1.3	1.7	1.7	1.7	1.7	1.7	1.7	1.7	1.7


#							      5' ------> 3'
								U X1 Y1 A
								M X2 Y2 U
#							      3' <------ 5'
#								    Y
# ----------------------------------------------------------------------------------------------------------------------------------
	M	M	M	M	M	A	A	A	A	A	C	C	C	C	C	G	G	G	G	G	U	U	U	U	U
	M	A	C	G	U	M	A	C	G	U	M	A	C	G	U	M	A	C	G	U	M	A	C	G	U
#----------------------------------------------------------------------------------------------------------------------------------
MM	2.1	2.1	1.6	1.0	1.6	2.1	2.1	1.6	1.0	1.6	2.1	2.1	2.1	2.1	2.1	1.1	1.1	1.6	0.5	1.6	2.1	2.1	1.8	2.1	1.8
MA	2.1	2.1	1.6	1.0	1.6	2.1	2.1	1.6	1.0	1.6	2.1	2.1	2.1	2.1	2.1	1.1	1.1	1.6	0.5	1.6	2.1	2.1	1.8	2.1	1.8
MC	2.1	2.1	1.6	1.0	1.6	2.1	2.1	1.6	1.0	1.6	2.1	2.1	2.1	2.1	2.1	1.1	1.1	1.6	0.5	1.6	2.1	2.1	1.8	2.1	1.2
MG	1.1	1.1	0.7	0.1	0.7	1.1	1.1	0.7	0.1	0.7	1.1	1.1	1.7	1.1	1.7	0.2	0.2	0.7	0.9	0.7	1.1	1.1	1.4	1.1	0.3
MU	2.1	2.1	1.6	1.0	1.6	2.1	2.1	1.6	1.0	1.6	2.1	2.1	2.1	2.1	2.1	1.1	1.1	1.6	0.5	1.6	2.1	2.1	1.8	2.1	1.2
AM	2.1	2.1	1.6	1.0	1.6	2.1	2.1	1.6	1.0	1.6	2.1	2.1	2.1	2.1	2.1	1.1	1.1	1.6	0.5	1.6	2.1	2.1	1.8	2.1	1.8
AA	2.1	2.1	1.6	1.0	1.6	2.1	2.1	1.6	1.0	1.6	2.1	2.1	2.1	2.1	2.1	1.1	1.1	1.6	0.5	1.6	2.1	2.1	1.8	2.1	1.8
AC	2.1	2.1	1.6	1.0	1.6	2.1	2.1	1.6	1.0	1.6	2.1	2.1	2.1	2.1	2.1	1.1	1.1	1.6	0.5	1.6	2.1	2.1	1.8	2.1	1.2
AG	1.1	1.1	0.7	0.1	0.7	1.1	1.1	0.7	0.1	0.7	1.1	1.1	1.7	1.1	1.7	0.2	0.2	0.7	0.9	0.7	1.1	1.1	1.4	1.1	0.3
AU	2.1	2.1	1.6	1.0	1.6	2.1	2.1	1.6	1.0	1.6	2.1	2.1	2.1	2.1	2.1	1.1	1.1	1.6	0.5	1.6	2.1	2.1	1.8	2.1	1.2
CM	1.6	1.6	1.2	0.6	1.2	1.6	1.6	1.2	0.6	1.2	1.6	1.6	1.6	1.6	1.6	0.7	0.7	1.2	0.1	1.2	1.6	1.6	1.3	1.6	0.8
CA	1.6	1.6	1.2	0.6	1.2	1.6	1.6	1.2	0.6	1.2	1.6	1.6	1.6	1.6	1.6	0.7	0.7	1.2	0.1	1.2	1.6	1.6	1.3	1.6	0.8
CC	2.1	2.1	1.6	1.6	1.6	2.1	2.1	1.6	1.6	1.6	2.1	2.1	2.1	2.1	2.1	1.7	1.7	1.6	0.5	1.6	2.1	2.1	1.8	2.1	1.2
CG	1.6	1.6	1.2	0.6	1.2	1.6	1.6	1.2	0.6	1.2	1.6	1.6	1.6	1.6	1.6	0.7	0.7	1.2	0.1	1.2	1.6	1.6	1.3	1.6	0.8
CU	1.8	1.8	1.3	1.3	1.3	1.8	1.8	1.3	1.3	1.3	1.8	1.8	1.8	1.8	1.8	1.4	1.4	1.3	0.2	1.3	1.8	1.8	1.5	1.8	0.9
GM	1.0	1.0	0.6	0.0	0.6	1.0	1.0	0.6	0.0	0.6	1.0	1.0	1.6	1.0	1.6	0.1	0.1	0.6	0.8	0.6	1.0	1.0	1.3	1.0	0.2
GA	1.0	1.0	0.6	0.0	0.6	1.0	1.0	0.6	0.0	0.6	1.0	1.0	1.6	1.0	1.6	0.1	0.1	0.6	0.8	0.6	1.0	1.0	1.3	1.0	0.2
GC	2.1	2.1	1.6	1.0	1.6	2.1	2.1	1.6	1.0	1.6	2.1	2.1	2.1	2.1	2.1	1.1	1.1	1.6	0.5	1.6	2.1	2.1	1.8	2.1	1.2
GG	0.5	0.5	0.1	0.8	0.1	0.5	0.5	0.1	0.8	0.1	0.5	0.5	0.5	0.5	0.5	0.9	0.9	0.1	1.6	0.1	0.5	0.5	0.2	0.5	1.0
GU	2.1	2.1	1.6	1.0	1.6	2.1	2.1	1.6	1.0	1.6	2.1	2.1	2.1	2.1	2.1	1.1	1.1	1.6	0.5	1.6	2.1	2.1	1.8	2.1	1.2
UM	1.6	1.6	1.2	0.6	1.2	1.6	1.6	1.2	0.6	1.2	1.6	1.6	1.6	1.6	1.6	0.7	0.7	1.2	0.1	1.2	1.6	1.6	1.3	1.6	0.8
UA	1.6	1.6	1.2	0.6	1.2	1.6	1.6	1.2	0.6	1.2	1.6	1.6	1.6	1.6	1.6	0.7	0.7	1.2	0.1	1.2	1.6	1.6	1.3	1.6	0.8
UC	2.1	2.1	1.6	1.6	1.6	2.1	2.1	1.6	1.6	1.6	2.1	2.1	2.1	2.1	2.1	1.7	1.7	1.6	0.5	1.6	2.1	2.1	1.8	2.1	1.2
UG	1.6	1.6	1.2	0.6	1.2	1.6	1.6	1.2	0.6	1.2	1.6	1.6	1.6	1.6	1.6	0.7	0.7	1.2	0.1	1.2	1.6	1.6	1.3	1.6	0.8
UU	1.8	1.8	0.8	0.2	0.8	1.8	1.8	0.8	0.2	0.8	1.2	1.2	1.2	1.2	1.2	0.3	0.3	0.8	1.0	0.8	1.2	1.2	0.9	1.2	0.4


#							      5' ------> 3'
								U X1 Y1 M
								M X2 Y2 U
#							      3' <------ 5'
#								    Y
# ----------------------------------------------------------------------------------------------------------------------------------
	M	M	M	M	M	A	A	A	A	A	C	C	C	C	C	G	G	G	G	G	U	U	U	U	U
	M	A	C	G	U	M	A	C	G	U	M	A	C	G	U	M	A	C	G	U	M	A	C	G	U
#----------------------------------------------------------------------------------------------------------------------------------
MM	1.4	1.4	0.9	0.3	0.9	1.4	1.4	0.9	0.3	0.9	1.4	1.4	1.4	1.4	1.4	0.4	0.4	0.9	-0.2	0.9	1.4	1.4	1.1	1.4	1.1
MA	1.4	1.4	0.9	0.3	0.9	1.4	1.4	0.9	0.3	0.9	1.4	1.4	1.4	1.4	1.4	0.4	0.4	0.9	-0.2	0.9	1.4	1.4	1.1	1.4	1.1
MC	1.4	1.4	0.9	0.3	0.9	1.4	1.4	0.9	0.3	0.9	1.4	1.4	1.4	1.4	1.4	0.4	0.4	0.9	-0.2	0.9	1.4	1.4	1.1	1.4	0.5
MG	0.4	0.4	0.0	-0.6	0.0	0.4	0.4	0.0	-0.6	0.0	0.4	0.4	1.0	0.4	1.0	-0.5	-0.5	0.0	0.2	0.0	0.4	0.4	0.7	0.4	-0.4
MU	1.4	1.4	0.9	0.3	0.9	1.4	1.4	0.9	0.3	0.9	1.4	1.4	1.4	1.4	1.4	0.4	0.4	0.9	-0.2	0.9	1.4	1.4	1.1	1.4	0.5
AM	1.4	1.4	0.9	0.3	0.9	1.4	1.4	0.9	0.3	0.9	1.4	1.4	1.4	1.4	1.4	0.4	0.4	0.9	-0.2	0.9	1.4	1.4	1.1	1.4	1.1
AA	1.4	1.4	0.9	0.3	0.9	1.4	1.4	0.9	0.3	0.9	1.4	1.4	1.4	1.4	1.4	0.4	0.4	0.9	-0.2	0.9	1.4	1.4	1.1	1.4	1.1
AC	1.4	1.4	0.9	0.3	0.9	1.4	1.4	0.9	0.3	0.9	1.4	1.4	1.4	1.4	1.4	0.4	0.4	0.9	-0.2	0.9	1.4	1.4	1.1	1.4	0.5
AG	0.4	0.4	0.0	-0.6	0.0	0.4	0.4	0.0	-0.6	0.0	0.4	0.4	1.0	0.4	1.0	-0.5	-0.5	0.0	0.2	0.0	0.4	0.4	0.7	0.4	-0.4
AU	1.4	1.4	0.9	0.3	0.9	1.4	1.4	0.9	0.3	0.9	1.4	1.4	1.4	1.4	1.4	0.4	0.4	0.9	-0.2	0.9	1.4	1.4	1.1	1.4	0.5
CM	0.9	0.9	0.5	-0.1	0.5	0.9	0.9	0.5	-0.1	0.5	0.9	0.9	0.9	0.9	0.9	0.0	0.0	0.5	-0.6	0.5	0.9	0.9	0.6	0.9	0.1
CA	0.9	0.9	0.5	-0.1	0.5	0.9	0.9	0.5	-0.1	0.5	0.9	0.9	0.9	0.9	0.9	0.0	0.0	0.5	-0.6	0.5	0.9	0.9	0.6	0.9	0.1
CC	1.4	1.4	0.9	0.9	0.9	1.4	1.4	0.9	0.9	0.9	1.4	1.4	1.4	1.4	1.4	1.0	1.0	0.9	-0.2	0.9	1.4	1.4	1.1	1.4	0.5
CG	0.9	0.9	0.5	-0.1	0.5	0.9	0.9	0.5	-0.1	0.5	0.9	0.9	0.9	0.9	0.9	0.0	0.0	0.5	-0.6	0.5	0.9	0.9	0.6	0.9	0.1
CU	1.1	1.1	0.6	0.6	0.6	1.1	1.1	0.6	0.6	0.6	1.1	1.1	1.1	1.1	1.1	0.7	0.7	0.6	-0.5	0.6	1.1	1.1	0.8	1.1	0.2
GM	0.3	0.3	-0.1	-0.7	-0.1	0.3	0.3	-0.1	-0.7	-0.1	0.3	0.3	0.9	0.3	0.9	-0.6	-0.6	-0.1	0.1	-0.1	0.3	0.3	0.6	0.3	-0.5
GA	0.3	0.3	-0.1	-0.7	-0.1	0.3	0.3	-0.1	-0.7	-0.1	0.3	0.3	0.9	0.3	0.9	-0.6	-0.6	-0.1	0.1	-0.1	0.3	0.3	0.6	0.3	-0.5
GC	1.4	1.4	0.9	0.3	0.9	1.4	1.4	0.9	0.3	0.9	1.4	1.4	1.4	1.4	1.4	0.4	0.4	0.9	-0.2	0.9	1.4	1.4	1.1	1.4	0.5
GG	-0.2	-0.2	-0.6	0.1	-0.6	-0.2	-0.2	-0.6	0.1	-0.6	-0.2	-0.2	-0.2	-0.2	-0.2	0.2	0.2	-0.6	0.9	-0.6	-0.2	-0.2	-0.5	-0.2	0.3
GU	1.4	1.4	0.9	0.3	0.9	1.4	1.4	0.9	0.3	0.9	1.4	1.4	1.4	1.4	1.4	0.4	0.4	0.9	-0.2	0.9	1.4	1.4	1.1	1.4	0.5
UM	0.9	0.9	0.5	-0.1	0.5	0.9	0.9	0.5	-0.1	0.5	0.9	0.9	0.9	0.9	0.9	0.0	0.0	0.5	-0.6	0.5	0.9	0.9	0.6	0.9	0.1
UA	0.9	0.9	0.5	-0.1	0.5	0.9	0.9	0.5	-0.1	0.5	0.9	0.9	0.9	0.9	0.9	0.0	0.0	0.5	-0.6	0.5	0.9	0.9	0.6	0.9	0.1
UC	1.4	1.4	0.9	0.9	0.9	1.4	1.4	0.9	0.9	0.9	1.4	1.4	1.4	1.4	1.4	1.0	1.0	0.9	-0.2	0.9	1.4	1.4	1.1	1.4	0.5
UG	0.9	0.9	0.5	-0.1	0.5	0.9	0.9	0.5	-0.1	0.5	0.9	0.9	0.9	0.9	0.9	0.0	0.0	0.5	-0.6	0.5	0.9	0.9	0.6	0.9	0.1
UU	1.1	1.1	0.1	-0.5	0.1	1.1	1.1	0.1	-0.5	0.1	0.5	0.5	0.5	0.5	0.5	-0.4	-0.4	0.1	0.3	0.1	0.5	0.5	0.2	0.5	-0.3


#							      5' ------> 3'
								U X1 Y1 C
								M X2 Y2 G
#							      3' <------ 5'
#								    Y
# ----------------------------------------------------------------------------------------------------------------------------------
	M	M	M	M	M	A	A	A	A	A	C	C	C	C	C	G	G	G	G	G	U	U	U	U	U
	M	A	C	G	U	M	A	C	G	U	M	A	C	G	U	M	A	C	G	U	M	A	C	G	U
#----------------------------------------------------------------------------------------------------------------------------------
MM	1.4	1.4	1.2	-0.6	1.2	1.4	1.4	1.2	-0.6	1.2	1.1	1.1	1.2	1.1	1.2	0.0	0.0	1.2	-0.2	1.2	1.1	1.1	1.2	1.1	1.0
MA	1.4	1.4	1.2	-0.6	1.2	1.4	1.4	1.2	-0.6	1.2	1.1	1.1	1.2	1.1	1.2	0.0	0.0	1.2	-0.2	1.2	1.1	1.1	1.2	1.1	1.0
MC	1.4	1.4	1.2	-0.6	1.2	1.4	1.4	1.2	-0.6	1.2	1.1	1.1	1.2	1.1	1.2	0.0	0.0	1.2	-0.2	1.2	1.1	1.1	1.2	1.1	0.4
MG	0.5	0.5	0.2	-1.5	0.2	0.5	0.5	0.2	-1.5	0.2	0.2	0.2	0.8	0.2	0.8	-0.9	-0.9	0.2	0.1	0.2	0.2	0.2	0.9	0.2	-0.5
MU	1.4	1.4	1.2	-0.6	1.2	1.4	1.4	1.2	-0.6	1.2	1.1	1.1	1.2	1.1	1.2	0.0	0.0	1.2	-0.2	1.2	1.1	1.1	1.2	1.1	0.4
AM	1.4	1.4	1.2	-0.6	1.2	1.4	1.4	1.2	-0.6	1.2	1.1	1.1	1.2	1.1	1.2	0.0	0.0	1.2	-0.2	1.2	1.1	1.1	1.2	1.1	1.0
AA	1.4	1.4	1.2	-0.6	1.2	1.4	1.4	1.2	-0.6	1.2	1.1	1.1	1.2	1.1	1.2	0.0	0.0	1.2	-0.2	1.2	1.1	1.1	1.2	1.1	1.0
AC	1.4	1.4	1.2	-0.6	1.2	1.4	1.4	1.2	-0.6	1.2	1.1	1.1	1.2	1.1	1.2	0.0	0.0	1.2	-0.2	1.2	1.1	1.1	1.2	1.1	0.4
AG	0.5	0.5	0.2	-1.5	0.2	0.5	0.5	0.2	-1.5	0.2	0.2	0.2	0.8	0.2	0.8	-0.9	-0.9	0.2	0.1	0.2	0.2	0.2	0.9	0.2	-0.5
AU	1.4	1.4	1.2	-0.6	1.2	1.4	1.4	1.2	-0.6	1.2	1.1	1.1	1.2	1.1	1.2	0.0	0.0	1.2	-0.2	1.2	1.1	1.1	1.2	1.1	0.4
CM	1.0	1.0	0.7	-1.0	0.7	1.0	1.0	0.7	-1.0	0.7	0.7	0.7	0.7	0.7	0.7	-0.4	-0.4	0.7	-0.7	0.7	0.7	0.7	0.8	0.7	0.0
CA	1.0	1.0	0.7	-1.0	0.7	1.0	1.0	0.7	-1.0	0.7	0.7	0.7	0.7	0.7	0.7	-0.4	-0.4	0.7	-0.7	0.7	0.7	0.7	0.8	0.7	0.0
CC	1.4	1.4	1.2	0.0	1.2	1.4	1.4	1.2	0.0	1.2	1.1	1.1	1.2	1.1	1.2	0.6	0.6	1.2	-0.2	1.2	1.1	1.1	1.2	1.1	0.4
CG	1.0	1.0	0.7	-1.0	0.7	1.0	1.0	0.7	-1.0	0.7	0.7	0.7	0.7	0.7	0.7	-0.4	-0.4	0.7	-0.7	0.7	0.7	0.7	0.8	0.7	0.0
CU	1.1	1.1	0.9	-0.3	0.9	1.1	1.1	0.9	-0.3	0.9	0.8	0.8	0.9	0.8	0.9	0.3	0.3	0.9	-0.5	0.9	0.8	0.8	0.9	0.8	0.1
GM	0.4	0.4	0.1	-1.6	0.1	0.4	0.4	0.1	-1.6	0.1	0.1	0.1	0.7	0.1	0.7	-1.0	-1.0	0.1	0.0	0.1	0.1	0.1	0.8	0.1	-0.6
GA	0.4	0.4	0.1	-1.6	0.1	0.4	0.4	0.1	-1.6	0.1	0.1	0.1	0.7	0.1	0.7	-1.0	-1.0	0.1	0.0	0.1	0.1	0.1	0.8	0.1	-0.6
GC	1.4	1.4	1.2	-0.6	1.2	1.4	1.4	1.2	-0.6	1.2	1.1	1.1	1.2	1.1	1.2	0.0	0.0	1.2	-0.2	1.2	1.1	1.1	1.2	1.1	0.4
GG	-0.1	-0.1	-0.4	-0.8	-0.4	-0.1	-0.1	-0.4	-0.8	-0.4	-0.4	-0.4	-0.4	-0.4	-0.4	-0.2	-0.2	-0.4	0.8	-0.4	-0.4	-0.4	-0.3	-0.4	0.2
GU	1.4	1.4	1.2	-0.6	1.2	1.4	1.4	1.2	-0.6	1.2	1.1	1.1	1.2	1.1	1.2	0.0	0.0	1.2	-0.2	1.2	1.1	1.1	1.2	1.1	0.4
UM	1.0	1.0	0.7	-1.0	0.7	1.0	1.0	0.7	-1.0	0.7	0.7	0.7	0.7	0.7	0.7	-0.4	-0.4	0.7	-0.7	0.7	0.7	0.7	0.8	0.7	0.0
UA	1.0	1.0	0.7	-1.0	0.7	1.0	1.0	0.7	-1.0	0.7	0.7	0.7	0.7	0.7	0.7	-0.4	-0.4	0.7	-0.7	0.7	0.7	0.7	0.8	0.7	0.0
UC	1.4	1.4	1.2	0.0	1.2	1.4	1.4	1.2	0.0	1.2	1.1	1.1	1.2	1.1	1.2	0.6	0.6	1.2	-0.2	1.2	1.1	1.1	1.2	1.1	0.4
UG	1.0	1.0	0.7	-1.0	0.7	1.0	1.0	0.7	-1.0	0.7	0.7	0.7	0.7	0.7	0.7	-0.4	-0.4	0.7	-0.7	0.7	0.7	0.7	0.8	0.7	0.0
UU	1.2	1.2	0.3	-1.4	0.3	1.2	1.2	0.3	-1.4	0.3	0.3	0.3	0.3	0.3	0.3	-0.8	-0.8	0.3	0.2	0.3	0.3	0.3	0.4	0.3	-0.4


#							      5' ------> 3'
								U X1 Y1 G
								M X2 Y2 C
#							      3' <------ 5'
#								    Y
# ----------------------------------------------------------------------------------------------------------------------------------
	M	M	M	M	M	A	A	A	A	A	C	C	C	C	C	G	G	G	G	G	U	U	U	U	U
	M	A	C	G	U	M	A	C	G	U	M	A	C	G	U	M	A	C	G	U	M	A	C	G	U
#----------------------------------------------------------------------------------------------------------------------------------
MM	1.3	1.3	1.2	0.3	1.2	1.3	1.3	1.2	0.3	1.2	1.7	1.7	1.5	1.7	1.4	0.3	0.3	1.2	-0.2	1.2	1.7	1.7	1.4	1.7	1.1
MA	1.3	1.3	1.2	0.3	1.2	1.3	1.3	1.2	0.3	1.2	1.7	1.7	1.5	1.7	1.4	0.3	0.3	1.2	-0.2	1.2	1.7	1.7	1.4	1.7	1.1
MC	1.3	1.3	1.2	0.3	1.2	1.3	1.3	1.2	0.3	1.2	1.7	1.7	1.5	1.7	1.4	0.3	0.3	1.2	-0.2	1.2	1.7	1.7	1.4	1.7	0.5
MG	0.3	0.3	0.3	-0.6	0.3	0.3	0.3	0.3	-0.6	0.3	0.7	0.7	1.2	0.7	1.0	-0.6	-0.6	0.3	0.1	0.3	0.7	0.7	1.0	0.7	-0.5
MU	1.3	1.3	1.2	0.3	1.2	1.3	1.3	1.2	0.3	1.2	1.7	1.7	1.5	1.7	1.4	0.3	0.3	1.2	-0.2	1.2	1.7	1.7	1.4	1.7	0.5
AM	1.3	1.3	1.2	0.3	1.2	1.3	1.3	1.2	0.3	1.2	1.7	1.7	1.5	1.7	1.4	0.3	0.3	1.2	-0.2	1.2	1.7	1.7	1.4	1.7	1.1
AA	1.3	1.3	1.2	0.3	1.2	1.3	1.3	1.2	0.3	1.2	1.7	1.7	1.5	1.7	1.4	0.3	0.3	1.2	-0.2	1.2	1.7	1.7	1.4	1.7	1.1
AC	1.3	1.3	1.2	0.3	1.2	1.3	1.3	1.2	0.3	1.2	1.7	1.7	1.5	1.7	1.4	0.3	0.3	1.2	-0.2	1.2	1.7	1.7	1.4	1.7	0.5
AG	0.3	0.3	0.3	-0.6	0.3	0.3	0.3	0.3	-0.6	0.3	0.7	0.7	1.2	0.7	1.0	-0.6	-0.6	0.3	0.1	0.3	0.7	0.7	1.0	0.7	-0.5
AU	1.3	1.3	1.2	0.3	1.2	1.3	1.3	1.2	0.3	1.2	1.7	1.7	1.5	1.7	1.4	0.3	0.3	1.2	-0.2	1.2	1.7	1.7	1.4	1.7	0.5
CM	0.8	0.8	0.8	-0.1	0.8	0.8	0.8	0.8	-0.1	0.8	1.2	1.2	1.1	1.2	0.9	-0.1	-0.1	0.8	-0.7	0.8	1.2	1.2	0.9	1.2	0.0
CA	0.8	0.8	0.8	-0.1	0.8	0.8	0.8	0.8	-0.1	0.8	1.2	1.2	1.1	1.2	0.9	-0.1	-0.1	0.8	-0.7	0.8	1.2	1.2	0.9	1.2	0.0
CC	1.3	1.3	1.2	0.9	1.2	1.3	1.3	1.2	0.9	1.2	1.7	1.7	1.5	1.7	1.4	0.9	0.9	1.2	-0.2	1.2	1.7	1.7	1.4	1.7	0.5
CG	0.8	0.8	0.8	-0.1	0.8	0.8	0.8	0.8	-0.1	0.8	1.2	1.2	1.1	1.2	0.9	-0.1	-0.1	0.8	-0.7	0.8	1.2	1.2	0.9	1.2	0.0
CU	1.0	1.0	0.9	0.6	0.9	1.0	1.0	0.9	0.6	0.9	1.4	1.4	1.2	1.4	1.1	0.6	0.6	0.9	-0.5	0.9	1.4	1.4	1.1	1.4	0.2
GM	0.2	0.2	0.2	-0.7	0.2	0.2	0.2	0.2	-0.7	0.2	0.6	0.6	1.1	0.6	0.9	-0.7	-0.7	0.2	0.0	0.2	0.6	0.6	0.9	0.6	-0.6
GA	0.2	0.2	0.2	-0.7	0.2	0.2	0.2	0.2	-0.7	0.2	0.6	0.6	1.1	0.6	0.9	-0.7	-0.7	0.2	0.0	0.2	0.6	0.6	0.9	0.6	-0.6
GC	1.3	1.3	1.2	0.3	1.2	1.3	1.3	1.2	0.3	1.2	1.7	1.7	1.5	1.7	1.4	0.3	0.3	1.2	-0.2	1.2	1.7	1.7	1.4	1.7	0.5
GG	-0.3	-0.3	-0.3	0.1	-0.3	-0.3	-0.3	-0.3	0.1	-0.3	0.1	0.1	0.0	0.1	-0.2	0.1	0.1	-0.3	0.8	-0.3	0.1	0.1	-0.2	0.1	0.2
GU	1.3	1.3	1.2	0.3	1.2	1.3	1.3	1.2	0.3	1.2	1.7	1.7	1.5	1.7	1.4	0.3	0.3	1.2	-0.2	1.2	1.7	1.7	1.4	1.7	0.5
UM	0.8	0.8	0.8	-0.1	0.8	0.8	0.8	0.8	-0.1	0.8	1.2	1.2	1.1	1.2	0.9	-0.1	-0.1	0.8	-0.7	0.8	1.2	1.2	0.9	1.2	0.0
UA	0.8	0.8	0.8	-0.1	0.8	0.8	0.8	0.8	-0.1	0.8	1.2	1.2	1.1	1.2	0.9	-0.1	-0.1	0.8	-0.7	0.8	1.2	1.2	0.9	1.2	0.0
UC	1.3	1.3	1.2	0.9	1.2	1.3	1.3	1.2	0.9	1.2	1.7	1.7	1.5	1.7	1.4	0.9	0.9	1.2	-0.2	1.2	1.7	1.7	1.4	1.7	0.5
UG	0.8	0.8	0.8	-0.1	0.8	0.8	0.8	0.8	-0.1	0.8	1.2	1.2	1.1	1.2	0.9	-0.1	-0.1	0.8	-0.7	0.8	1.2	1.2	0.9	1.2	0.0
UU	1.0	1.0	0.4	-0.5	0.4	1.0	1.0	0.4	-0.5	0.4	0.8	0.8	0.7	0.8	0.5	-0.5	-0.5	0.4	0.2	0.4	0.8	0.8	0.5	0.8	-0.4


#							      5' ------> 3'
								U X1 Y1 U
								M X2 Y2 A
#							      3' <------ 5'
#								    Y
# ----------------------------------------------------------------------------------------------------------------------------------
	M	M	M	M	M	A	A	A	A	A	C	C	C	C	C	G	G	G	G	G	U	U	U	U	U
	M	A	C	G	U	M	A	C	G	U	M	A	C	G	U	M	A	C	G	U	M	A	C	G	U
#----------------------------------------------------------------------------------------------------------------------------------
MM	2.1	2.1	1.8	0.8	1.8	2.1	2.1	1.8	0.8	1.8	1.9	1.9	1.9	1.9	1.9	1.5	1.5	1.8	0.3	1.8	1.9	1.9	1.9	1.9	1.6
MA	2.1	2.1	1.8	0.8	1.8	2.1	2.1	1.8	0.8	1.8	1.9	1.9	1.9	1.9	1.9	1.5	1.5	1.8	0.3	1.8	1.9	1.9	1.9	1.9	1.6
MC	2.1	2.1	1.8	0.8	1.8	2.1	2.1	1.8	0.8	1.8	1.9	1.9	1.9	1.9	1.9	1.5	1.5	1.8	0.3	1.8	1.9	1.9	1.9	1.9	1.0
MG	1.1	1.1	0.9	-0.1	0.9	1.1	1.1	0.9	-0.1	0.9	1.0	1.0	1.5	1.0	1.5	0.6	0.6	0.9	0.7	0.9	1.0	1.0	1.5	1.0	0.0
MU	2.1	2.1	1.8	0.8	1.8	2.1	2.1	1.8	0.8	1.8	1.9	1.9	1.9	1.9	1.9	1.5	1.5	1.8	0.3	1.8	1.9	1.9	1.9	1.9	1.0
AM	2.1	2.1	1.8	0.8	1.8	2.1	2.1	1.8	0.8	1.8	1.9	1.9	1.9	1.9	1.9	1.5	1.5	1.8	0.3	1.8	1.9	1.9	1.9	1.9	1.6
AA	2.1	2.1	1.8	0.8	1.8	2.1	2.1	1.8	0.8	1.8	1.9	1.9	1.9	1.9	1.9	1.5	1.5	1.8	0.3	1.8	1.9	1.9	1.9	1.9	1.6
AC	2.1	2.1	1.8	0.8	1.8	2.1	2.1	1.8	0.8	1.8	1.9	1.9	1.9	1.9	1.9	1.5	1.5	1.8	0.3	1.8	1.9	1.9	1.9	1.9	1.0
AG	1.1	1.1	0.9	-0.1	0.9	1.1	1.1	0.9	-0.1	0.9	1.0	1.0	1.5	1.0	1.5	0.6	0.6	0.9	0.7	0.9	1.0	1.0	1.5	1.0	0.0
AU	2.1	2.1	1.8	0.8	1.8	2.1	2.1	1.8	0.8	1.8	1.9	1.9	1.9	1.9	1.9	1.5	1.5	1.8	0.3	1.8	1.9	1.9	1.9	1.9	1.0
CM	1.6	1.6	1.4	0.4	1.4	1.6	1.6	1.4	0.4	1.4	1.5	1.5	1.4	1.5	1.4	1.1	1.1	1.4	-0.1	1.4	1.5	1.5	1.4	1.5	0.5
CA	1.6	1.6	1.4	0.4	1.4	1.6	1.6	1.4	0.4	1.4	1.5	1.5	1.4	1.5	1.4	1.1	1.1	1.4	-0.1	1.4	1.5	1.5	1.4	1.5	0.5
CC	2.1	2.1	1.8	1.4	1.8	2.1	2.1	1.8	1.4	1.8	1.9	1.9	1.9	1.9	1.9	2.1	2.1	1.8	0.3	1.8	1.9	1.9	1.9	1.9	1.0
CG	1.6	1.6	1.4	0.4	1.4	1.6	1.6	1.4	0.4	1.4	1.5	1.5	1.4	1.5	1.4	1.1	1.1	1.4	-0.1	1.4	1.5	1.5	1.4	1.5	0.5
CU	1.8	1.8	1.5	1.1	1.5	1.8	1.8	1.5	1.1	1.5	1.6	1.6	1.6	1.6	1.6	1.8	1.8	1.5	0.0	1.5	1.6	1.6	1.6	1.6	0.7
GM	1.0	1.0	0.8	-0.2	0.8	1.0	1.0	0.8	-0.2	0.8	0.9	0.9	1.4	0.9	1.4	0.5	0.5	0.8	0.6	0.8	0.9	0.9	1.4	0.9	-0.1
GA	1.0	1.0	0.8	-0.2	0.8	1.0	1.0	0.8	-0.2	0.8	0.9	0.9	1.4	0.9	1.4	0.5	0.5	0.8	0.6	0.8	0.9	0.9	1.4	0.9	-0.1
GC	2.1	2.1	1.8	0.8	1.8	2.1	2.1	1.8	0.8	1.8	1.9	1.9	1.9	1.9	1.9	1.5	1.5	1.8	0.3	1.8	1.9	1.9	1.9	1.9	1.0
GG	0.5	0.5	0.3	0.6	0.3	0.5	0.5	0.3	0.6	0.3	0.4	0.4	0.3	0.4	0.3	1.3	1.3	0.3	1.4	0.3	0.4	0.4	0.3	0.4	0.7
GU	2.1	2.1	1.8	0.8	1.8	2.1	2.1	1.8	0.8	1.8	1.9	1.9	1.9	1.9	1.9	1.5	1.5	1.8	0.3	1.8	1.9	1.9	1.9	1.9	1.0
UM	1.6	1.6	1.4	0.4	1.4	1.6	1.6	1.4	0.4	1.4	1.5	1.5	1.4	1.5	1.4	1.1	1.1	1.4	-0.1	1.4	1.5	1.5	1.4	1.5	0.5
UA	1.6	1.6	1.4	0.4	1.4	1.6	1.6	1.4	0.4	1.4	1.5	1.5	1.4	1.5	1.4	1.1	1.1	1.4	-0.1	1.4	1.5	1.5	1.4	1.5	0.5
UC	2.1	2.1	1.8	1.4	1.8	2.1	2.1	1.8	1.4	1.8	1.9	1.9	1.9	1.9	1.9	2.1	2.1	1.8	0.3	1.8	1.9	1.9	1.9	1.9	1.0
UG	1.6	1.6	1.4	0.4	1.4	1.6	1.6	1.4	0.4	1.4	1.5	1.5	1.4	1.5	1.4	1.1	1.1	1.4	-0.1	1.4	1.5	1.5	1.4	1.5	0.5
UU	1.8	1.8	1.0	0.0	1.0	1.8	1.8	1.0	0.0	1.0	1.1	1.1	1.0	1.1	1.0	0.7	0.7	1.0	0.8	1.0	1.1	1.1	1.0	1.1	0.1


#							      5' ------> 3'
								U X1 Y1 U
								M X2 Y2 M
#							      3' <------ 5'
#								    Y
# ----------------------------------------------------------------------------------------------------------------------------------
	M	M	M	M	M	A	A	A	A	A	C	C	C	C	C	G	G	G	G	G	U	U	U	U	U
	M	A	C	G	U	M	A	C	G	U	M	A	C	G	U	M	A	C	G	U	M	A	C	G	U
#----------------------------------------------------------------------------------------------------------------------------------
MM	1.4	1.4	1.1	0.1	1.1	1.4	1.4	1.1	0.1	1.1	1.2	1.2	1.2	1.2	1.2	0.8	0.8	1.1	-0.4	1.1	1.2	1.2	1.2	1.2	0.9
MA	1.4	1.4	1.1	0.1	1.1	1.4	1.4	1.1	0.1	1.1	1.2	1.2	1.2	1.2	1.2	0.8	0.8	1.1	-0.4	1.1	1.2	1.2	1.2	1.2	0.9
MC	1.4	1.4	1.1	0.1	1.1	1.4	1.4	1.1	0.1	1.1	1.2	1.2	1.2	1.2	1.2	0.8	0.8	1.1	-0.4	1.1	1.2	1.2	1.2	1.2	0.3
MG	0.4	0.4	0.2	-0.8	0.2	0.4	0.4	0.2	-0.8	0.2	0.3	0.3	0.8	0.3	0.8	-0.1	-0.1	0.2	0.0	0.2	0.3	0.3	0.8	0.3	-0.7
MU	1.4	1.4	1.1	0.1	1.1	1.4	1.4	1.1	0.1	1.1	1.2	1.2	1.2	1.2	1.2	0.8	0.8	1.1	-0.4	1.1	1.2	1.2	1.2	1.2	0.3
AM	1.4	1.4	1.1	0.1	1.1	1.4	1.4	1.1	0.1	1.1	1.2	1.2	1.2	1.2	1.2	0.8	0.8	1.1	-0.4	1.1	1.2	1.2	1.2	1.2	0.9
AA	1.4	1.4	1.1	0.1	1.1	1.4	1.4	1.1	0.1	1.1	1.2	1.2	1.2	1.2	1.2	0.8	0.8	1.1	-0.4	1.1	1.2	1.2	1.2	1.2	0.9
AC	1.4	1.4	1.1	0.1	1.1	1.4	1.4	1.1	0.1	1.1	1.2	1.2	1.2	1.2	1.2	0.8	0.8	1.1	-0.4	1.1	1.2	1.2	1.2	1.2	0.3
AG	0.4	0.4	0.2	-0.8	0.2	0.4	0.4	0.2	-0.8	0.2	0.3	0.3	0.8	0.3	0.8	-0.1	-0.1	0.2	0.0	0.2	0.3	0.3	0.8	0.3	-0.7
AU	1.4	1.4	1.1	0.1	1.1	1.4	1.4	1.1	0.1	1.1	1.2	1.2	1.2	1.2	1.2	0.8	0.8	1.1	-0.4	1.1	1.2	1.2	1.2	1.2	0.3
CM	0.9	0.9	0.7	-0.3	0.7	0.9	0.9	0.7	-0.3	0.7	0.8	0.8	0.7	0.8	0.7	0.4	0.4	0.7	-0.8	0.7	0.8	0.8	0.7	0.8	-0.2
CA	0.9	0.9	0.7	-0.3	0.7	0.9	0.9	0.7	-0.3	0.7	0.8	0.8	0.7	0.8	0.7	0.4	0.4	0.7	-0.8	0.7	0.8	0.8	0.7	0.8	-0.2
CC	1.4	1.4	1.1	0.7	1.1	1.4	1.4	1.1	0.7	1.1	1.2	1.2	1.2	1.2	1.2	1.4	1.4	1.1	-0.4	1.1	1.2	1.2	1.2	1.2	0.3
CG	0.9	0.9	0.7	-0.3	0.7	0.9	0.9	0.7	-0.3	0.7	0.8	0.8	0.7	0.8	0.7	0.4	0.4	0.7	-0.8	0.7	0.8	0.8	0.7	0.8	-0.2
CU	1.1	1.1	0.8	0.4	0.8	1.1	1.1	0.8	0.4	0.8	0.9	0.9	0.9	0.9	0.9	1.1	1.1	0.8	-0.7	0.8	0.9	0.9	0.9	0.9	0.0
GM	0.3	0.3	0.1	-0.9	0.1	0.3	0.3	0.1	-0.9	0.1	0.2	0.2	0.7	0.2	0.7	-0.2	-0.2	0.1	-0.1	0.1	0.2	0.2	0.7	0.2	-0.8
GA	0.3	0.3	0.1	-0.9	0.1	0.3	0.3	0.1	-0.9	0.1	0.2	0.2	0.7	0.2	0.7	-0.2	-0.2	0.1	-0.1	0.1	0.2	0.2	0.7	0.2	-0.8
GC	1.4	1.4	1.1	0.1	1.1	1.4	1.4	1.1	0.1	1.1	1.2	1.2	1.2	1.2	1.2	0.8	0.8	1.1	-0.4	1.1	1.2	1.2	1.2	1.2	0.3
GG	-0.2	-0.2	-0.4	-0.1	-0.4	-0.2	-0.2	-0.4	-0.1	-0.4	-0.3	-0.3	-0.4	-0.3	-0.4	0.6	0.6	-0.4	0.7	-0.4	-0.3	-0.3	-0.4	-0.3	0.0
GU	1.4	1.4	1.1	0.1	1.1	1.4	1.4	1.1	0.1	1.1	1.2	1.2	1.2	1.2	1.2	0.8	0.8	1.1	-0.4	1.1	1.2	1.2	1.2	1.2	0.3
UM	0.9	0.9	0.7	-0.3	0.7	0.9	0.9	0.7	-0.3	0.7	0.8	0.8	0.7	0.8	0.7	0.4	0.4	0.7	-0.8	0.7	0.8	0.8	0.7	0.8	-0.2
UA	0.9	0.9	0.7	-0.3	0.7	0.9	0.9	0.7	-0.3	0.7	0.8	0.8	0.7	0.8	0.7	0.4	0.4	0.7	-0.8	0.7	0.8	0.8	0.7	0.8	-0.2
UC	1.4	1.4	1.1	0.7	1.1	1.4	1.4	1.1	0.7	1.1	1.2	1.2	1.2	1.2	1.2	1.4	1.4	1.1	-0.4	1.1	1.2	1.2	1.2	1.2	0.3
UG	0.9	0.9	0.7	-0.3	0.7	0.9	0.9	0.7	-0.3	0.7	0.8	0.8	0.7	0.8	0.7	0.4	0.4	0.7	-0.8	0.7	0.8	0.8	0.7	0.8	-0.2
UU	1.1	1.1	0.3	-0.7	0.3	1.1	1.1	0.3	-0.7	0.3	0.4	0.4	0.3	0.4	0.3	0.0	0.0	0.3	0.1	0.3	0.4	0.4	0.3	0.4	-0.6


#							      5' ------> 3'
								U X1 Y1 G
								M X2 Y2 U
#							      3' <------ 5'
#								    Y
# ----------------------------------------------------------------------------------------------------------------------------------
	M	M	M	M	M	A	A	A	A	A	C	C	C	C	C	G	G	G	G	G	U	U	U	U	U
	M	A	C	G	U	M	A	C	G	U	M	A	C	G	U	M	A	C	G	U	M	A	C	G	U
#----------------------------------------------------------------------------------------------------------------------------------
MM	1.2	1.2	1.6	0.2	1.6	1.2	1.2	1.6	0.2	1.6	1.6	1.6	1.6	1.6	1.6	1.9	1.9	1.6	0.3	1.6	1.6	1.6	1.6	1.6	2.2
MA	1.2	1.2	1.6	0.2	1.6	1.2	1.2	1.6	0.2	1.6	1.6	1.6	1.6	1.6	1.6	1.9	1.9	1.6	0.3	1.6	1.6	1.6	1.6	1.6	2.2
MC	1.2	1.2	1.6	0.2	1.6	1.2	1.2	1.6	0.2	1.6	1.6	1.6	1.6	1.6	1.6	1.9	1.9	1.6	0.3	1.6	1.6	1.6	1.6	1.6	1.6
MG	0.3	0.3	0.6	-0.7	0.6	0.3	0.3	0.6	-0.7	0.6	0.6	0.6	1.2	0.6	1.2	0.9	0.9	0.6	0.6	0.6	0.6	0.6	1.2	0.6	0.6
MU	1.2	1.2	1.6	0.2	1.6	1.2	1.2	1.6	0.2	1.6	1.6	1.6	1.6	1.6	1.6	1.9	1.9	1.6	0.3	1.6	1.6	1.6	1.6	1.6	1.6
AM	1.2	1.2	1.6	0.2	1.6	1.2	1.2	1.6	0.2	1.6	1.6	1.6	1.6	1.6	1.6	1.9	1.9	1.6	0.3	1.6	1.6	1.6	1.6	1.6	2.2
AA	1.2	1.2	1.6	0.2	1.6	1.2	1.2	1.6	0.2	1.6	1.6	1.6	1.6	1.6	1.6	1.9	1.9	1.6	0.3	1.6	1.6	1.6	1.6	1.6	2.2
AC	1.2	1.2	1.6	0.2	1.6	1.2	1.2	1.6	0.2	1.6	1.6	1.6	1.6	1.6	1.6	1.9	1.9	1.6	0.3	1.6	1.6	1.6	1.6	1.6	1.6
AG	0.3	0.3	0.6	-0.7	0.6	0.3	0.3	0.6	-0.7	0.6	0.6	0.6	1.2	0.6	1.2	0.9	0.9	0.6	0.6	0.6	0.6	0.6	1.2	0.6	0.6
AU	1.2	1.2	1.6	0.2	1.6	1.2	1.2	1.6	0.2	1.6	1.6	1.6	1.6	1.6	1.6	1.9	1.9	1.6	0.3	1.6	1.6	1.6	1.6	1.6	1.6
CM	0.8	0.8	1.1	-0.2	1.1	0.8	0.8	1.1	-0.2	1.1	1.1	1.1	1.1	1.1	1.1	1.4	1.4	1.1	-0.2	1.1	1.1	1.1	1.1	1.1	1.1
CA	0.8	0.8	1.1	-0.2	1.1	0.8	0.8	1.1	-0.2	1.1	1.1	1.1	1.1	1.1	1.1	1.4	1.4	1.1	-0.2	1.1	1.1	1.1	1.1	1.1	1.1
CC	1.2	1.2	1.6	0.8	1.6	1.2	1.2	1.6	0.8	1.6	1.6	1.6	1.6	1.6	1.6	2.5	2.5	1.6	0.3	1.6	1.6	1.6	1.6	1.6	1.6
CG	0.8	0.8	1.1	-0.2	1.1	0.8	0.8	1.1	-0.2	1.1	1.1	1.1	1.1	1.1	1.1	1.4	1.4	1.1	-0.2	1.1	1.1	1.1	1.1	1.1	1.1
CU	0.9	0.9	1.3	0.5	1.3	0.9	0.9	1.3	0.5	1.3	1.3	1.3	1.3	1.3	1.3	2.2	2.2	1.3	0.0	1.3	1.3	1.3	1.3	1.3	1.3
GM	0.2	0.2	0.5	-0.8	0.5	0.2	0.2	0.5	-0.8	0.5	0.5	0.5	1.1	0.5	1.1	0.8	0.8	0.5	0.5	0.5	0.5	0.5	1.1	0.5	0.5
GA	0.2	0.2	0.5	-0.8	0.5	0.2	0.2	0.5	-0.8	0.5	0.5	0.5	1.1	0.5	1.1	0.8	0.8	0.5	0.5	0.5	0.5	0.5	1.1	0.5	0.5
GC	1.2	1.2	1.6	0.2	1.6	1.2	1.2	1.6	0.2	1.6	1.6	1.6	1.6	1.6	1.6	1.9	1.9	1.6	0.3	1.6	1.6	1.6	1.6	1.6	1.6
GG	-0.3	-0.3	0.0	0.0	0.0	-0.3	-0.3	0.0	0.0	0.0	0.0	0.0	0.0	0.0	0.0	1.6	1.6	0.0	1.3	0.0	0.0	0.0	0.0	0.0	1.3
GU	1.2	1.2	1.6	0.2	1.6	1.2	1.2	1.6	0.2	1.6	1.6	1.6	1.6	1.6	1.6	1.9	1.9	1.6	0.3	1.6	1.6	1.6	1.6	1.6	1.6
UM	0.8	0.8	1.1	-0.2	1.1	0.8	0.8	1.1	-0.2	1.1	1.1	1.1	1.1	1.1	1.1	1.4	1.4	1.1	-0.2	1.1	1.1	1.1	1.1	1.1	1.1
UA	0.8	0.8	1.1	-0.2	1.1	0.8	0.8	1.1	-0.2	1.1	1.1	1.1	1.1	1.1	1.1	1.4	1.4	1.1	-0.2	1.1	1.1	1.1	1.1	1.1	1.1
UC	1.2	1.2	1.6	0.8	1.6	1.2	1.2	1.6	0.8	1.6	1.6	1.6	1.6	1.6	1.6	2.5	2.5	1.6	0.3	1.6	1.6	1.6	1.6	1.6	1.6
UG	0.8	0.8	1.1	-0.2	1.1	0.8	0.8	1.1	-0.2	1.1	1.1	1.1	1.1	1.1	1.1	1.4	1.4	1.1	-0.2	1.1	1.1	1.1	1.1	1.1	1.1
UU	1.0	1.0	0.7	-0.6	0.7	1.0	1.0	0.7	-0.6	0.7	0.7	0.7	0.7	0.7	0.7	1.0	1.0	0.7	0.7	0.7	0.7	0.7	0.7	0.7	0.7


#							      5' ------> 3'
								U X1 Y1 U
								M X2 Y2 G
#							      3' <------ 5'
#								    Y
# ----------------------------------------------------------------------------------------------------------------------------------
	M	M	M	M	M	A	A	A	A	A	C	C	C	C	C	G	G	G	G	G	U	U	U	U	U
	M	A	C	G	U	M	A	C	G	U	M	A	C	G	U	M	A	C	G	U	M	A	C	G	U
#----------------------------------------------------------------------------------------------------------------------------------
MM	2.2	2.2	1.9	1.1	1.9	2.2	2.2	1.9	1.1	1.9	1.9	1.9	1.9	1.9	1.9	1.5	1.5	1.9	0.6	1.9	1.9	1.9	1.9	1.9	2.5
MA	2.2	2.2	1.9	1.1	1.9	2.2	2.2	1.9	1.1	1.9	1.9	1.9	1.9	1.9	1.9	1.5	1.5	1.9	0.6	1.9	1.9	1.9	1.9	1.9	2.5
MC	2.2	2.2	1.9	1.1	1.9	2.2	2.2	1.9	1.1	1.9	1.9	1.9	1.9	1.9	1.9	1.5	1.5	1.9	0.6	1.9	1.9	1.9	1.9	1.9	1.9
MG	1.3	1.3	0.9	0.1	0.9	1.3	1.3	0.9	0.1	0.9	0.9	0.9	1.5	0.9	1.5	0.5	0.5	0.9	0.9	0.9	0.9	0.9	1.5	0.9	0.9
MU	2.2	2.2	1.9	1.1	1.9	2.2	2.2	1.9	1.1	1.9	1.9	1.9	1.9	1.9	1.9	1.5	1.5	1.9	0.6	1.9	1.9	1.9	1.9	1.9	1.9
AM	2.2	2.2	1.9	1.1	1.9	2.2	2.2	1.9	1.1	1.9	1.9	1.9	1.9	1.9	1.9	1.5	1.5	1.9	0.6	1.9	1.9	1.9	1.9	1.9	2.5
AA	2.2	2.2	1.9	1.1	1.9	2.2	2.2	1.9	1.1	1.9	1.9	1.9	1.9	1.9	1.9	1.5	1.5	1.9	0.6	1.9	1.9	1.9	1.9	1.9	2.5
AC	2.2	2.2	1.9	1.1	1.9	2.2	2.2	1.9	1.1	1.9	1.9	1.9	1.9	1.9	1.9	1.5	1.5	1.9	0.6	1.9	1.9	1.9	1.9	1.9	1.9
AG	1.3	1.3	0.9	0.1	0.9	1.3	1.3	0.9	0.1	0.9	0.9	0.9	1.5	0.9	1.5	0.5	0.5	0.9	0.9	0.9	0.9	0.9	1.5	0.9	0.9
AU	2.2	2.2	1.9	1.1	1.9	2.2	2.2	1.9	1.1	1.9	1.9	1.9	1.9	1.9	1.9	1.5	1.5	1.9	0.6	1.9	1.9	1.9	1.9	1.9	1.9
CM	1.8	1.8	1.4	0.6	1.4	1.8	1.8	1.4	0.6	1.4	1.4	1.4	1.4	1.4	1.4	1.0	1.0	1.4	0.1	1.4	1.4	1.4	1.4	1.4	1.4
CA	1.8	1.8	1.4	0.6	1.4	1.8	1.8	1.4	0.6	1.4	1.4	1.4	1.4	1.4	1.4	1.0	1.0	1.4	0.1	1.4	1.4	1.4	1.4	1.4	1.4
CC	2.2	2.2	1.9	1.7	1.9	2.2	2.2	1.9	1.7	1.9	1.9	1.9	1.9	1.9	1.9	2.1	2.1	1.9	0.6	1.9	1.9	1.9	1.9	1.9	1.9
CG	1.8	1.8	1.4	0.6	1.4	1.8	1.8	1.4	0.6	1.4	1.4	1.4	1.4	1.4	1.4	1.0	1.0	1.4	0.1	1.4	1.4	1.4	1.4	1.4	1.4
CU	1.9	1.9	1.6	1.4	1.6	1.9	1.9	1.6	1.4	1.6	1.6	1.6	1.6	1.6	1.6	1.8	1.8	1.6	0.3	1.6	1.6	1.6	1.6	1.6	1.6
GM	1.2	1.2	0.8	0.0	0.8	1.2	1.2	0.8	0.0	0.8	0.8	0.8	1.4	0.8	1.4	0.4	0.4	0.8	0.8	0.8	0.8	0.8	1.4	0.8	0.8
GA	1.2	1.2	0.8	0.0	0.8	1.2	1.2	0.8	0.0	0.8	0.8	0.8	1.4	0.8	1.4	0.4	0.4	0.8	0.8	0.8	0.8	0.8	1.4	0.8	0.8
GC	2.2	2.2	1.9	1.1	1.9	2.2	2.2	1.9	1.1	1.9	1.9	1.9	1.9	1.9	1.9	1.5	1.5	1.9	0.6	1.9	1.9	1.9	1.9	1.9	1.9
GG	0.7	0.7	0.3	0.8	0.3	0.7	0.7	0.3	0.8	0.3	0.3	0.3	0.3	0.3	0.3	1.2	1.2	0.3	1.6	0.3	0.3	0.3	0.3	0.3	1.6
GU	2.2	2.2	1.9	1.1	1.9	2.2	2.2	1.9	1.1	1.9	1.9	1.9	1.9	1.9	1.9	1.5	1.5	1.9	0.6	1.9	1.9	1.9	1.9	1.9	1.9
UM	1.8	1.8	1.4	0.6	1.4	1.8	1.8	1.4	0.6	1.4	1.4	1.4	1.4	1.4	1.4	1.0	1.0	1.4	0.1	1.4	1.4	1.4	1.4	1.4	1.4
UA	1.8	1.8	1.4	0.6	1.4	1.8	1.8	1.4	0.6	1.4	1.4	1.4	1.4	1.4	1.4	1.0	1.0	1.4	0.1	1.4	1.4	1.4	1.4	1.4	1.4
UC	2.2	2.2	1.9	1.7	1.9	2.2	2.2	1.9	1.7	1.9	1.9	1.9	1.9	1.9	1.9	2.1	2.1	1.9	0.6	1.9	1.9	1.9	1.9	1.9	1.9
UG	1.8	1.8	1.4	0.6	1.4	1.8	1.8	1.4	0.6	1.4	1.4	1.4	1.4	1.4	1.4	1.0	1.0	1.4	0.1	1.4	1.4	1.4	1.4	1.4	1.4
UU	2.0	2.0	1.0	0.2	1.0	2.0	2.0	1.0	0.2	1.0	1.0	1.0	1.0	1.0	1.0	0.6	0.6	1.0	1.0	1.0	1.0	1.0	1.0	1.0	1.0


#							      5' ------> 3'
								G X1 Y1 A
								U X2 Y2 U
#							      3' <------ 5'
#								    Y
# ----------------------------------------------------------------------------------------------------------------------------------
	M	M	M	M	M	A	A	A	A	A	C	C	C	C	C	G	G	G	G	G	U	U	U	U	U
	M	A	C	G	U	M	A	C	G	U	M	A	C	G	U	M	A	C	G	U	M	A	C	G	U
#----------------------------------------------------------------------------------------------------------------------------------
MM	2.9	2.9	2.5	1.9	2.5	2.9	2.9	2.5	1.9	2.5	2.9	2.9	2.9	2.9	2.9	2.0	2.0	2.5	1.4	2.5	2.9	2.9	2.6	2.9	2.7
MA	2.9	2.9	2.5	1.9	2.5	2.9	2.9	2.5	1.9	2.5	2.9	2.9	2.9	2.9	2.9	2.0	2.0	2.5	1.4	2.5	2.9	2.9	2.6	2.9	2.7
MC	2.6	2.6	2.1	1.5	2.1	2.6	2.6	2.1	1.5	2.1	2.6	2.6	2.6	2.6	2.6	1.6	1.6	2.1	1.0	2.1	2.6	2.6	2.3	2.6	1.7
MG	2.2	2.2	1.7	1.1	1.7	2.2	2.2	1.7	1.1	1.7	2.2	2.2	2.8	2.2	2.8	1.2	1.2	1.7	1.9	1.7	2.2	2.2	2.5	2.2	1.3
MU	2.6	2.6	2.1	1.5	2.1	2.6	2.6	2.1	1.5	2.1	2.6	2.6	2.6	2.6	2.6	1.6	1.6	2.1	1.0	2.1	2.6	2.6	2.3	2.6	1.7
AM	2.9	2.9	2.5	1.9	2.5	2.9	2.9	2.5	1.9	2.5	2.9	2.9	2.9	2.9	2.9	2.0	2.0	2.5	1.4	2.5	2.9	2.9	2.6	2.9	2.7
AA	2.9	2.9	2.5	1.9	2.5	2.9	2.9	2.5	1.9	2.5	2.9	2.9	2.9	2.9	2.9	2.0	2.0	2.5	1.4	2.5	2.9	2.9	2.6	2.9	2.7
AC	2.6	2.6	2.1	1.5	2.1	2.6	2.6	2.1	1.5	2.1	2.6	2.6	2.6	2.6	2.6	1.6	1.6	2.1	1.0	2.1	2.6	2.6	2.3	2.6	1.7
AG	2.2	2.2	1.7	1.1	1.7	2.2	2.2	1.7	1.1	1.7	2.2	2.2	2.8	2.2	2.8	1.2	1.2	1.7	1.9	1.7	2.2	2.2	2.5	2.2	1.3
AU	2.6	2.6	2.1	1.5	2.1	2.6	2.6	2.1	1.5	2.1	2.6	2.6	2.6	2.6	2.6	1.6	1.6	2.1	1.0	2.1	2.6	2.6	2.3	2.6	1.7
CM	2.6	2.6	2.1	1.5	2.1	2.6	2.6	2.1	1.5	2.1	2.6	2.6	2.6	2.6	2.6	1.6	1.6	2.1	1.0	2.1	2.6	2.6	2.3	2.6	1.7
CA	2.6	2.6	2.1	1.5	2.1	2.6	2.6	2.1	1.5	2.1	2.6	2.6	2.6	2.6	2.6	1.6	1.6	2.1	1.0	2.1	2.6	2.6	2.3	2.6	1.7
CC	2.6	2.6	2.1	2.1	2.1	2.6	2.6	2.1	2.1	2.1	2.6	2.6	2.6	2.6	2.6	2.2	2.2	2.1	1.0	2.1	2.6	2.6	2.3	2.6	1.7
CG	2.6	2.6	2.1	1.5	2.1	2.6	2.6	2.1	1.5	2.1	2.6	2.6	2.6	2.6	2.6	1.6	1.6	2.1	1.0	2.1	2.6	2.6	2.3	2.6	1.7
CU	2.6	2.6	2.1	2.1	2.1	2.6	2.6	2.1	2.1	2.1	2.6	2.6	2.6	2.6	2.6	2.2	2.2	2.1	1.0	2.1	2.6	2.6	2.3	2.6	1.7
GM	1.8	1.8	1.3	0.7	1.3	1.8	1.8	1.3	0.7	1.3	1.8	1.8	2.4	1.8	2.4	0.8	0.8	1.3	1.5	1.3	1.8	1.8	2.1	1.8	0.9
GA	1.8	1.8	1.3	0.7	1.3	1.8	1.8	1.3	0.7	1.3	1.8	1.8	2.4	1.8	2.4	0.8	0.8	1.3	1.5	1.3	1.8	1.8	2.1	1.8	0.9
GC	2.6	2.6	2.1	1.5	2.1	2.6	2.6	2.1	1.5	2.1	2.6	2.6	2.6	2.6	2.6	1.6	1.6	2.1	1.0	2.1	2.6	2.6	2.3	2.6	1.7
GG	1.3	1.3	0.8	1.5	0.8	1.3	1.3	0.8	1.5	0.8	1.3	1.3	1.3	1.3	1.3	1.6	1.6	0.8	2.3	0.8	1.3	1.3	1.0	1.3	1.7
GU	2.6	2.6	2.1	1.5	2.1	2.6	2.6	2.1	1.5	2.1	2.6	2.6	2.6	2.6	2.6	1.6	1.6	2.1	1.0	2.1	2.6	2.6	2.3	2.6	1.7
UM	2.6	2.6	2.1	1.5	2.1	2.6	2.6	2.1	1.5	2.1	2.6	2.6	2.6	2.6	2.6	1.6	1.6	2.1	1.0	2.1	2.6	2.6	2.3	2.6	1.7
UA	2.6	2.6	2.1	1.5	2.1	2.6	2.6	2.1	1.5	2.1	2.6	2.6	2.6	2.6	2.6	1.6	1.6	2.1	1.0	2.1	2.6	2.6	2.3	2.6	1.7
UC	2.6	2.6	2.1	2.1	2.1	2.6	2.6	2.1	2.1	2.1	2.6	2.6	2.6	2.6	2.6	2.2	2.2	2.1	1.0	2.1	2.6	2.6	2.3	2.6	1.7
UG	2.6	2.6	2.1	1.5	2.1	2.6	2.6	2.1	1.5	2.1	2.6	2.6	2.6	2.6	2.6	1.6	1.6	2.1	1.0	2.1	2.6	2.6	2.3	2.6	1.7
UU	3.2	3.2	2.1	1.5	2.1	3.2	3.2	2.1	1.5	2.1	2.6	2.6	2.6	2.6	2.6	1.6	1.6	2.1	2.3	2.1	2.6	2.6	2.3	2.6	1.7


#							      5' ------> 3'
								G X1 Y1 M
								U X2 Y2 U
#							      3' <------ 5'
#								    Y
# ----------------------------------------------------------------------------------------------------------------------------------
	M	M	M	M	M	A	A	A	A	A	C	C	C	C	C	G	G	G	G	G	U	U	U	U	U
	M	A	C	G	U	M	A	C	G	U	M	A	C	G	U	M	A	C	G	U	M	A	C	G	U
#----------------------------------------------------------------------------------------------------------------------------------
MM	2.2	2.2	1.8	1.2	1.8	2.2	2.2	1.8	1.2	1.8	2.2	2.2	2.2	2.2	2.2	1.3	1.3	1.8	0.7	1.8	2.2	2.2	1.9	2.2	2.0
MA	2.2	2.2	1.8	1.2	1.8	2.2	2.2	1.8	1.2	1.8	2.2	2.2	2.2	2.2	2.2	1.3	1.3	1.8	0.7	1.8	2.2	2.2	1.9	2.2	2.0
MC	1.9	1.9	1.4	0.8	1.4	1.9	1.9	1.4	0.8	1.4	1.9	1.9	1.9	1.9	1.9	0.9	0.9	1.4	0.3	1.4	1.9	1.9	1.6	1.9	1.0
MG	1.5	1.5	1.0	0.4	1.0	1.5	1.5	1.0	0.4	1.0	1.5	1.5	2.1	1.5	2.1	0.5	0.5	1.0	1.2	1.0	1.5	1.5	1.8	1.5	0.6
MU	1.9	1.9	1.4	0.8	1.4	1.9	1.9	1.4	0.8	1.4	1.9	1.9	1.9	1.9	1.9	0.9	0.9	1.4	0.3	1.4	1.9	1.9	1.6	1.9	1.0
AM	2.2	2.2	1.8	1.2	1.8	2.2	2.2	1.8	1.2	1.8	2.2	2.2	2.2	2.2	2.2	1.3	1.3	1.8	0.7	1.8	2.2	2.2	1.9	2.2	2.0
AA	2.2	2.2	1.8	1.2	1.8	2.2	2.2	1.8	1.2	1.8	2.2	2.2	2.2	2.2	2.2	1.3	1.3	1.8	0.7	1.8	2.2	2.2	1.9	2.2	2.0
AC	1.9	1.9	1.4	0.8	1.4	1.9	1.9	1.4	0.8	1.4	1.9	1.9	1.9	1.9	1.9	0.9	0.9	1.4	0.3	1.4	1.9	1.9	1.6	1.9	1.0
AG	1.5	1.5	1.0	0.4	1.0	1.5	1.5	1.0	0.4	1.0	1.5	1.5	2.1	1.5	2.1	0.5	0.5	1.0	1.2	1.0	1.5	1.5	1.8	1.5	0.6
AU	1.9	1.9	1.4	0.8	1.4	1.9	1.9	1.4	0.8	1.4	1.9	1.9	1.9	1.9	1.9	0.9	0.9	1.4	0.3	1.4	1.9	1.9	1.6	1.9	1.0
CM	1.9	1.9	1.4	0.8	1.4	1.9	1.9	1.4	0.8	1.4	1.9	1.9	1.9	1.9	1.9	0.9	0.9	1.4	0.3	1.4	1.9	1.9	1.6	1.9	1.0
CA	1.9	1.9	1.4	0.8	1.4	1.9	1.9	1.4	0.8	1.4	1.9	1.9	1.9	1.9	1.9	0.9	0.9	1.4	0.3	1.4	1.9	1.9	1.6	1.9	1.0
CC	1.9	1.9	1.4	1.4	1.4	1.9	1.9	1.4	1.4	1.4	1.9	1.9	1.9	1.9	1.9	1.5	1.5	1.4	0.3	1.4	1.9	1.9	1.6	1.9	1.0
CG	1.9	1.9	1.4	0.8	1.4	1.9	1.9	1.4	0.8	1.4	1.9	1.9	1.9	1.9	1.9	0.9	0.9	1.4	0.3	1.4	1.9	1.9	1.6	1.9	1.0
CU	1.9	1.9	1.4	1.4	1.4	1.9	1.9	1.4	1.4	1.4	1.9	1.9	1.9	1.9	1.9	1.5	1.5	1.4	0.3	1.4	1.9	1.9	1.6	1.9	1.0
GM	1.1	1.1	0.6	0.0	0.6	1.1	1.1	0.6	0.0	0.6	1.1	1.1	1.7	1.1	1.7	0.1	0.1	0.6	0.8	0.6	1.1	1.1	1.4	1.1	0.2
GA	1.1	1.1	0.6	0.0	0.6	1.1	1.1	0.6	0.0	0.6	1.1	1.1	1.7	1.1	1.7	0.1	0.1	0.6	0.8	0.6	1.1	1.1	1.4	1.1	0.2
GC	1.9	1.9	1.4	0.8	1.4	1.9	1.9	1.4	0.8	1.4	1.9	1.9	1.9	1.9	1.9	0.9	0.9	1.4	0.3	1.4	1.9	1.9	1.6	1.9	1.0
GG	0.6	0.6	0.1	0.8	0.1	0.6	0.6	0.1	0.8	0.1	0.6	0.6	0.6	0.6	0.6	0.9	0.9	0.1	1.6	0.1	0.6	0.6	0.3	0.6	1.0
GU	1.9	1.9	1.4	0.8	1.4	1.9	1.9	1.4	0.8	1.4	1.9	1.9	1.9	1.9	1.9	0.9	0.9	1.4	0.3	1.4	1.9	1.9	1.6	1.9	1.0
UM	1.9	1.9	1.4	0.8	1.4	1.9	1.9	1.4	0.8	1.4	1.9	1.9	1.9	1.9	1.9	0.9	0.9	1.4	0.3	1.4	1.9	1.9	1.6	1.9	1.0
UA	1.9	1.9	1.4	0.8	1.4	1.9	1.9	1.4	0.8	1.4	1.9	1.9	1.9	1.9	1.9	0.9	0.9	1.4	0.3	1.4	1.9	1.9	1.6	1.9	1.0
UC	1.9	1.9	1.4	1.4	1.4	1.9	1.9	1.4	1.4	1.4	1.9	1.9	1.9	1.9	1.9	1.5	1.5	1.4	0.3	1.4	1.9	1.9	1.6	1.9	1.0
UG	1.9	1.9	1.4	0.8	1.4	1.9	1.9	1.4	0.8	1.4	1.9	1.9	1.9	1.9	1.9	0.9	0.9	1.4	0.3	1.4	1.9	1.9	1.6	1.9	1.0
UU	2.5	2.5	1.4	0.8	1.4	2.5	2.5	1.4	0.8	1.4	1.9	1.9	1.9	1.9	1.9	0.9	0.9	1.4	1.6	1.4	1.9	1.9	1.6	1.9	1.0


#							      5' ------> 3'
								G X1 Y1 C
								U X2 Y2 G
#							      3' <------ 5'
#								    Y
# ----------------------------------------------------------------------------------------------------------------------------------
	M	M	M	M	M	A	A	A	A	A	C	C	C	C	C	G	G	G	G	G	U	U	U	U	U
	M	A	C	G	U	M	A	C	G	U	M	A	C	G	U	M	A	C	G	U	M	A	C	G	U
#----------------------------------------------------------------------------------------------------------------------------------
MM	2.3	2.3	2.0	0.2	2.0	2.3	2.3	2.0	0.2	2.0	2.0	2.0	2.0	2.0	2.0	0.9	0.9	2.0	0.6	2.0	2.0	2.0	2.1	2.0	1.9
MA	2.3	2.3	2.0	0.2	2.0	2.3	2.3	2.0	0.2	2.0	2.0	2.0	2.0	2.0	2.0	0.9	0.9	2.0	0.6	2.0	2.0	2.0	2.1	2.0	1.9
MC	1.9	1.9	1.7	-0.1	1.7	1.9	1.9	1.7	-0.1	1.7	1.6	1.6	1.7	1.6	1.7	0.5	0.5	1.7	0.3	1.7	1.6	1.6	1.7	1.6	0.9
MG	1.5	1.5	1.3	-0.5	1.3	1.5	1.5	1.3	-0.5	1.3	1.2	1.2	1.9	1.2	1.9	0.1	0.1	1.3	1.2	1.3	1.2	1.2	1.9	1.2	0.5
MU	1.9	1.9	1.7	-0.1	1.7	1.9	1.9	1.7	-0.1	1.7	1.6	1.6	1.7	1.6	1.7	0.5	0.5	1.7	0.3	1.7	1.6	1.6	1.7	1.6	0.9
AM	2.3	2.3	2.0	0.2	2.0	2.3	2.3	2.0	0.2	2.0	2.0	2.0	2.0	2.0	2.0	0.9	0.9	2.0	0.6	2.0	2.0	2.0	2.1	2.0	1.9
AA	2.3	2.3	2.0	0.2	2.0	2.3	2.3	2.0	0.2	2.0	2.0	2.0	2.0	2.0	2.0	0.9	0.9	2.0	0.6	2.0	2.0	2.0	2.1	2.0	1.9
AC	1.9	1.9	1.7	-0.1	1.7	1.9	1.9	1.7	-0.1	1.7	1.6	1.6	1.7	1.6	1.7	0.5	0.5	1.7	0.3	1.7	1.6	1.6	1.7	1.6	0.9
AG	1.5	1.5	1.3	-0.5	1.3	1.5	1.5	1.3	-0.5	1.3	1.2	1.2	1.9	1.2	1.9	0.1	0.1	1.3	1.2	1.3	1.2	1.2	1.9	1.2	0.5
AU	1.9	1.9	1.7	-0.1	1.7	1.9	1.9	1.7	-0.1	1.7	1.6	1.6	1.7	1.6	1.7	0.5	0.5	1.7	0.3	1.7	1.6	1.6	1.7	1.6	0.9
CM	1.9	1.9	1.7	-0.1	1.7	1.9	1.9	1.7	-0.1	1.7	1.6	1.6	1.7	1.6	1.7	0.5	0.5	1.7	0.3	1.7	1.6	1.6	1.7	1.6	0.9
CA	1.9	1.9	1.7	-0.1	1.7	1.9	1.9	1.7	-0.1	1.7	1.6	1.6	1.7	1.6	1.7	0.5	0.5	1.7	0.3	1.7	1.6	1.6	1.7	1.6	0.9
CC	1.9	1.9	1.7	0.5	1.7	1.9	1.9	1.7	0.5	1.7	1.6	1.6	1.7	1.6	1.7	1.1	1.1	1.7	0.3	1.7	1.6	1.6	1.7	1.6	0.9
CG	1.9	1.9	1.7	-0.1	1.7	1.9	1.9	1.7	-0.1	1.7	1.6	1.6	1.7	1.6	1.7	0.5	0.5	1.7	0.3	1.7	1.6	1.6	1.7	1.6	0.9
CU	1.9	1.9	1.7	0.5	1.7	1.9	1.9	1.7	0.5	1.7	1.6	1.6	1.7	1.6	1.7	1.1	1.1	1.7	0.3	1.7	1.6	1.6	1.7	1.6	0.9
GM	1.1	1.1	0.9	-0.9	0.9	1.1	1.1	0.9	-0.9	0.9	0.8	0.8	1.5	0.8	1.5	-0.3	-0.3	0.9	0.8	0.9	0.8	0.8	1.5	0.8	0.1
GA	1.1	1.1	0.9	-0.9	0.9	1.1	1.1	0.9	-0.9	0.9	0.8	0.8	1.5	0.8	1.5	-0.3	-0.3	0.9	0.8	0.9	0.8	0.8	1.5	0.8	0.1
GC	1.9	1.9	1.7	-0.1	1.7	1.9	1.9	1.7	-0.1	1.7	1.6	1.6	1.7	1.6	1.7	0.5	0.5	1.7	0.3	1.7	1.6	1.6	1.7	1.6	0.9
GG	0.6	0.6	0.4	-0.1	0.4	0.6	0.6	0.4	-0.1	0.4	0.3	0.3	0.4	0.3	0.4	0.5	0.5	0.4	1.6	0.4	0.3	0.3	0.4	0.3	0.9
GU	1.9	1.9	1.7	-0.1	1.7	1.9	1.9	1.7	-0.1	1.7	1.6	1.6	1.7	1.6	1.7	0.5	0.5	1.7	0.3	1.7	1.6	1.6	1.7	1.6	0.9
UM	1.9	1.9	1.7	-0.1	1.7	1.9	1.9	1.7	-0.1	1.7	1.6	1.6	1.7	1.6	1.7	0.5	0.5	1.7	0.3	1.7	1.6	1.6	1.7	1.6	0.9
UA	1.9	1.9	1.7	-0.1	1.7	1.9	1.9	1.7	-0.1	1.7	1.6	1.6	1.7	1.6	1.7	0.5	0.5	1.7	0.3	1.7	1.6	1.6	1.7	1.6	0.9
UC	1.9	1.9	1.7	0.5	1.7	1.9	1.9	1.7	0.5	1.7	1.6	1.6	1.7	1.6	1.7	1.1	1.1	1.7	0.3	1.7	1.6	1.6	1.7	1.6	0.9
UG	1.9	1.9	1.7	-0.1	1.7	1.9	1.9	1.7	-0.1	1.7	1.6	1.6	1.7	1.6	1.7	0.5	0.5	1.7	0.3	1.7	1.6	1.6	1.7	1.6	0.9
UU	2.5	2.5	1.7	-0.1	1.7	2.5	2.5	1.7	-0.1	1.7	1.6	1.6	1.7	1.6	1.7	0.5	0.5	1.7	1.6	1.7	1.6	1.6	1.7	1.6	0.9


#							      5' ------> 3'
								G X1 Y1 G
								U X2 Y2 C
#							      3' <------ 5'
#								    Y
# ----------------------------------------------------------------------------------------------------------------------------------
	M	M	M	M	M	A	A	A	A	A	C	C	C	C	C	G	G	G	G	G	U	U	U	U	U
	M	A	C	G	U	M	A	C	G	U	M	A	C	G	U	M	A	C	G	U	M	A	C	G	U
#----------------------------------------------------------------------------------------------------------------------------------
MM	2.2	2.2	2.1	1.2	2.1	2.2	2.2	2.1	1.2	2.1	2.5	2.5	2.4	2.5	2.2	1.2	1.2	2.1	0.6	2.1	2.5	2.5	2.2	2.5	1.9
MA	2.2	2.2	2.1	1.2	2.1	2.2	2.2	2.1	1.2	2.1	2.5	2.5	2.4	2.5	2.2	1.2	1.2	2.1	0.6	2.1	2.5	2.5	2.2	2.5	1.9
MC	1.8	1.8	1.7	0.8	1.7	1.8	1.8	1.7	0.8	1.7	2.2	2.2	2.0	2.2	1.9	0.8	0.8	1.7	0.3	1.7	2.2	2.2	1.9	2.2	1.0
MG	1.4	1.4	1.3	0.4	1.3	1.4	1.4	1.3	0.4	1.3	1.8	1.8	2.2	1.8	2.1	0.4	0.4	1.3	1.2	1.3	1.8	1.8	2.1	1.8	0.6
MU	1.8	1.8	1.7	0.8	1.7	1.8	1.8	1.7	0.8	1.7	2.2	2.2	2.0	2.2	1.9	0.8	0.8	1.7	0.3	1.7	2.2	2.2	1.9	2.2	1.0
AM	2.2	2.2	2.1	1.2	2.1	2.2	2.2	2.1	1.2	2.1	2.5	2.5	2.4	2.5	2.2	1.2	1.2	2.1	0.6	2.1	2.5	2.5	2.2	2.5	1.9
AA	2.2	2.2	2.1	1.2	2.1	2.2	2.2	2.1	1.2	2.1	2.5	2.5	2.4	2.5	2.2	1.2	1.2	2.1	0.6	2.1	2.5	2.5	2.2	2.5	1.9
AC	1.8	1.8	1.7	0.8	1.7	1.8	1.8	1.7	0.8	1.7	2.2	2.2	2.0	2.2	1.9	0.8	0.8	1.7	0.3	1.7	2.2	2.2	1.9	2.2	1.0
AG	1.4	1.4	1.3	0.4	1.3	1.4	1.4	1.3	0.4	1.3	1.8	1.8	2.2	1.8	2.1	0.4	0.4	1.3	1.2	1.3	1.8	1.8	2.1	1.8	0.6
AU	1.8	1.8	1.7	0.8	1.7	1.8	1.8	1.7	0.8	1.7	2.2	2.2	2.0	2.2	1.9	0.8	0.8	1.7	0.3	1.7	2.2	2.2	1.9	2.2	1.0
CM	1.8	1.8	1.7	0.8	1.7	1.8	1.8	1.7	0.8	1.7	2.2	2.2	2.0	2.2	1.9	0.8	0.8	1.7	0.3	1.7	2.2	2.2	1.9	2.2	1.0
CA	1.8	1.8	1.7	0.8	1.7	1.8	1.8	1.7	0.8	1.7	2.2	2.2	2.0	2.2	1.9	0.8	0.8	1.7	0.3	1.7	2.2	2.2	1.9	2.2	1.0
CC	1.8	1.8	1.7	1.4	1.7	1.8	1.8	1.7	1.4	1.7	2.2	2.2	2.0	2.2	1.9	1.4	1.4	1.7	0.3	1.7	2.2	2.2	1.9	2.2	1.0
CG	1.8	1.8	1.7	0.8	1.7	1.8	1.8	1.7	0.8	1.7	2.2	2.2	2.0	2.2	1.9	0.8	0.8	1.7	0.3	1.7	2.2	2.2	1.9	2.2	1.0
CU	1.8	1.8	1.7	1.4	1.7	1.8	1.8	1.7	1.4	1.7	2.2	2.2	2.0	2.2	1.9	1.4	1.4	1.7	0.3	1.7	2.2	2.2	1.9	2.2	1.0
GM	1.0	1.0	0.9	0.0	0.9	1.0	1.0	0.9	0.0	0.9	1.4	1.4	1.8	1.4	1.7	0.0	0.0	0.9	0.8	0.9	1.4	1.4	1.7	1.4	0.2
GA	1.0	1.0	0.9	0.0	0.9	1.0	1.0	0.9	0.0	0.9	1.4	1.4	1.8	1.4	1.7	0.0	0.0	0.9	0.8	0.9	1.4	1.4	1.7	1.4	0.2
GC	1.8	1.8	1.7	0.8	1.7	1.8	1.8	1.7	0.8	1.7	2.2	2.2	2.0	2.2	1.9	0.8	0.8	1.7	0.3	1.7	2.2	2.2	1.9	2.2	1.0
GG	0.5	0.5	0.4	0.8	0.4	0.5	0.5	0.4	0.8	0.4	0.9	0.9	0.7	0.9	0.6	0.8	0.8	0.4	1.6	0.4	0.9	0.9	0.6	0.9	1.0
GU	1.8	1.8	1.7	0.8	1.7	1.8	1.8	1.7	0.8	1.7	2.2	2.2	2.0	2.2	1.9	0.8	0.8	1.7	0.3	1.7	2.2	2.2	1.9	2.2	1.0
UM	1.8	1.8	1.7	0.8	1.7	1.8	1.8	1.7	0.8	1.7	2.2	2.2	2.0	2.2	1.9	0.8	0.8	1.7	0.3	1.7	2.2	2.2	1.9	2.2	1.0
UA	1.8	1.8	1.7	0.8	1.7	1.8	1.8	1.7	0.8	1.7	2.2	2.2	2.0	2.2	1.9	0.8	0.8	1.7	0.3	1.7	2.2	2.2	1.9	2.2	1.0
UC	1.8	1.8	1.7	1.4	1.7	1.8	1.8	1.7	1.4	1.7	2.2	2.2	2.0	2.2	1.9	1.4	1.4	1.7	0.3	1.7	2.2	2.2	1.9	2.2	1.0
UG	1.8	1.8	1.7	0.8	1.7	1.8	1.8	1.7	0.8	1.7	2.2	2.2	2.0	2.2	1.9	0.8	0.8	1.7	0.3	1.7	2.2	2.2	1.9	2.2	1.0
UU	2.4	2.4	1.7	0.8	1.7	2.4	2.4	1.7	0.8	1.7	2.2	2.2	2.0	2.2	1.9	0.8	0.8	1.7	1.6	1.7	2.2	2.2	1.9	2.2	1.0


#							      5' ------> 3'
								G X1 Y1 U
								U X2 Y2 A
#							      3' <------ 5'
#								    Y
# ----------------------------------------------------------------------------------------------------------------------------------
	M	M	M	M	M	A	A	A	A	A	C	C	C	C	C	G	G	G	G	G	U	U	U	U	U
	M	A	C	G	U	M	A	C	G	U	M	A	C	G	U	M	A	C	G	U	M	A	C	G	U
#----------------------------------------------------------------------------------------------------------------------------------
MM	2.9	2.9	2.7	1.7	2.7	2.9	2.9	2.7	1.7	2.7	2.8	2.8	2.7	2.8	2.7	2.4	2.4	2.7	1.2	2.7	2.8	2.8	2.7	2.8	2.4
MA	2.9	2.9	2.7	1.7	2.7	2.9	2.9	2.7	1.7	2.7	2.8	2.8	2.7	2.8	2.7	2.4	2.4	2.7	1.2	2.7	2.8	2.8	2.7	2.8	2.4
MC	2.6	2.6	2.3	1.3	2.3	2.6	2.6	2.3	1.3	2.3	2.4	2.4	2.4	2.4	2.4	2.0	2.0	2.3	0.8	2.3	2.4	2.4	2.4	2.4	1.5
MG	2.2	2.2	1.9	0.9	1.9	2.2	2.2	1.9	0.9	1.9	2.0	2.0	2.6	2.0	2.6	1.6	1.6	1.9	1.7	1.9	2.0	2.0	2.6	2.0	1.1
MU	2.6	2.6	2.3	1.3	2.3	2.6	2.6	2.3	1.3	2.3	2.4	2.4	2.4	2.4	2.4	2.0	2.0	2.3	0.8	2.3	2.4	2.4	2.4	2.4	1.5
AM	2.9	2.9	2.7	1.7	2.7	2.9	2.9	2.7	1.7	2.7	2.8	2.8	2.7	2.8	2.7	2.4	2.4	2.7	1.2	2.7	2.8	2.8	2.7	2.8	2.4
AA	2.9	2.9	2.7	1.7	2.7	2.9	2.9	2.7	1.7	2.7	2.8	2.8	2.7	2.8	2.7	2.4	2.4	2.7	1.2	2.7	2.8	2.8	2.7	2.8	2.4
AC	2.6	2.6	2.3	1.3	2.3	2.6	2.6	2.3	1.3	2.3	2.4	2.4	2.4	2.4	2.4	2.0	2.0	2.3	0.8	2.3	2.4	2.4	2.4	2.4	1.5
AG	2.2	2.2	1.9	0.9	1.9	2.2	2.2	1.9	0.9	1.9	2.0	2.0	2.6	2.0	2.6	1.6	1.6	1.9	1.7	1.9	2.0	2.0	2.6	2.0	1.1
AU	2.6	2.6	2.3	1.3	2.3	2.6	2.6	2.3	1.3	2.3	2.4	2.4	2.4	2.4	2.4	2.0	2.0	2.3	0.8	2.3	2.4	2.4	2.4	2.4	1.5
CM	2.6	2.6	2.3	1.3	2.3	2.6	2.6	2.3	1.3	2.3	2.4	2.4	2.4	2.4	2.4	2.0	2.0	2.3	0.8	2.3	2.4	2.4	2.4	2.4	1.5
CA	2.6	2.6	2.3	1.3	2.3	2.6	2.6	2.3	1.3	2.3	2.4	2.4	2.4	2.4	2.4	2.0	2.0	2.3	0.8	2.3	2.4	2.4	2.4	2.4	1.5
CC	2.6	2.6	2.3	1.9	2.3	2.6	2.6	2.3	1.9	2.3	2.4	2.4	2.4	2.4	2.4	2.6	2.6	2.3	0.8	2.3	2.4	2.4	2.4	2.4	1.5
CG	2.6	2.6	2.3	1.3	2.3	2.6	2.6	2.3	1.3	2.3	2.4	2.4	2.4	2.4	2.4	2.0	2.0	2.3	0.8	2.3	2.4	2.4	2.4	2.4	1.5
CU	2.6	2.6	2.3	1.9	2.3	2.6	2.6	2.3	1.9	2.3	2.4	2.4	2.4	2.4	2.4	2.6	2.6	2.3	0.8	2.3	2.4	2.4	2.4	2.4	1.5
GM	1.8	1.8	1.5	0.5	1.5	1.8	1.8	1.5	0.5	1.5	1.6	1.6	2.2	1.6	2.2	1.2	1.2	1.5	1.3	1.5	1.6	1.6	2.2	1.6	0.7
GA	1.8	1.8	1.5	0.5	1.5	1.8	1.8	1.5	0.5	1.5	1.6	1.6	2.2	1.6	2.2	1.2	1.2	1.5	1.3	1.5	1.6	1.6	2.2	1.6	0.7
GC	2.6	2.6	2.3	1.3	2.3	2.6	2.6	2.3	1.3	2.3	2.4	2.4	2.4	2.4	2.4	2.0	2.0	2.3	0.8	2.3	2.4	2.4	2.4	2.4	1.5
GG	1.3	1.3	1.0	1.3	1.0	1.3	1.3	1.0	1.3	1.0	1.1	1.1	1.1	1.1	1.1	2.0	2.0	1.0	2.1	1.0	1.1	1.1	1.1	1.1	1.5
GU	2.6	2.6	2.3	1.3	2.3	2.6	2.6	2.3	1.3	2.3	2.4	2.4	2.4	2.4	2.4	2.0	2.0	2.3	0.8	2.3	2.4	2.4	2.4	2.4	1.5
UM	2.6	2.6	2.3	1.3	2.3	2.6	2.6	2.3	1.3	2.3	2.4	2.4	2.4	2.4	2.4	2.0	2.0	2.3	0.8	2.3	2.4	2.4	2.4	2.4	1.5
UA	2.6	2.6	2.3	1.3	2.3	2.6	2.6	2.3	1.3	2.3	2.4	2.4	2.4	2.4	2.4	2.0	2.0	2.3	0.8	2.3	2.4	2.4	2.4	2.4	1.5
UC	2.6	2.6	2.3	1.9	2.3	2.6	2.6	2.3	1.9	2.3	2.4	2.4	2.4	2.4	2.4	2.6	2.6	2.3	0.8	2.3	2.4	2.4	2.4	2.4	1.5
UG	2.6	2.6	2.3	1.3	2.3	2.6	2.6	2.3	1.3	2.3	2.4	2.4	2.4	2.4	2.4	2.0	2.0	2.3	0.8	2.3	2.4	2.4	2.4	2.4	1.5
UU	3.2	3.2	2.3	1.3	2.3	3.2	3.2	2.3	1.3	2.3	2.4	2.4	2.4	2.4	2.4	2.0	2.0	2.3	2.1	2.3	2.4	2.4	2.4	2.4	1.5


#							      5' ------> 3'
								G X1 Y1 U
								U X2 Y2 M
#							      3' <------ 5'
#								    Y
# ----------------------------------------------------------------------------------------------------------------------------------
	M	M	M	M	M	A	A	A	A	A	C	C	C	C	C	G	G	G	G	G	U	U	U	U	U
	M	A	C	G	U	M	A	C	G	U	M	A	C	G	U	M	A	C	G	U	M	A	C	G	U
#----------------------------------------------------------------------------------------------------------------------------------
MM	2.2	2.2	2.0	1.0	2.0	2.2	2.2	2.0	1.0	2.0	2.1	2.1	2.0	2.1	2.0	1.7	1.7	2.0	0.5	2.0	2.1	2.1	2.0	2.1	1.7
MA	2.2	2.2	2.0	1.0	2.0	2.2	2.2	2.0	1.0	2.0	2.1	2.1	2.0	2.1	2.0	1.7	1.7	2.0	0.5	2.0	2.1	2.1	2.0	2.1	1.7
MC	1.9	1.9	1.6	0.6	1.6	1.9	1.9	1.6	0.6	1.6	1.7	1.7	1.7	1.7	1.7	1.3	1.3	1.6	0.1	1.6	1.7	1.7	1.7	1.7	0.8
MG	1.5	1.5	1.2	0.2	1.2	1.5	1.5	1.2	0.2	1.2	1.3	1.3	1.9	1.3	1.9	0.9	0.9	1.2	1.0	1.2	1.3	1.3	1.9	1.3	0.4
MU	1.9	1.9	1.6	0.6	1.6	1.9	1.9	1.6	0.6	1.6	1.7	1.7	1.7	1.7	1.7	1.3	1.3	1.6	0.1	1.6	1.7	1.7	1.7	1.7	0.8
AM	2.2	2.2	2.0	1.0	2.0	2.2	2.2	2.0	1.0	2.0	2.1	2.1	2.0	2.1	2.0	1.7	1.7	2.0	0.5	2.0	2.1	2.1	2.0	2.1	1.7
AA	2.2	2.2	2.0	1.0	2.0	2.2	2.2	2.0	1.0	2.0	2.1	2.1	2.0	2.1	2.0	1.7	1.7	2.0	0.5	2.0	2.1	2.1	2.0	2.1	1.7
AC	1.9	1.9	1.6	0.6	1.6	1.9	1.9	1.6	0.6	1.6	1.7	1.7	1.7	1.7	1.7	1.3	1.3	1.6	0.1	1.6	1.7	1.7	1.7	1.7	0.8
AG	1.5	1.5	1.2	0.2	1.2	1.5	1.5	1.2	0.2	1.2	1.3	1.3	1.9	1.3	1.9	0.9	0.9	1.2	1.0	1.2	1.3	1.3	1.9	1.3	0.4
AU	1.9	1.9	1.6	0.6	1.6	1.9	1.9	1.6	0.6	1.6	1.7	1.7	1.7	1.7	1.7	1.3	1.3	1.6	0.1	1.6	1.7	1.7	1.7	1.7	0.8
CM	1.9	1.9	1.6	0.6	1.6	1.9	1.9	1.6	0.6	1.6	1.7	1.7	1.7	1.7	1.7	1.3	1.3	1.6	0.1	1.6	1.7	1.7	1.7	1.7	0.8
CA	1.9	1.9	1.6	0.6	1.6	1.9	1.9	1.6	0.6	1.6	1.7	1.7	1.7	1.7	1.7	1.3	1.3	1.6	0.1	1.6	1.7	1.7	1.7	1.7	0.8
CC	1.9	1.9	1.6	1.2	1.6	1.9	1.9	1.6	1.2	1.6	1.7	1.7	1.7	1.7	1.7	1.9	1.9	1.6	0.1	1.6	1.7	1.7	1.7	1.7	0.8
CG	1.9	1.9	1.6	0.6	1.6	1.9	1.9	1.6	0.6	1.6	1.7	1.7	1.7	1.7	1.7	1.3	1.3	1.6	0.1	1.6	1.7	1.7	1.7	1.7	0.8
CU	1.9	1.9	1.6	1.2	1.6	1.9	1.9	1.6	1.2	1.6	1.7	1.7	1.7	1.7	1.7	1.9	1.9	1.6	0.1	1.6	1.7	1.7	1.7	1.7	0.8
GM	1.1	1.1	0.8	-0.2	0.8	1.1	1.1	0.8	-0.2	0.8	0.9	0.9	1.5	0.9	1.5	0.5	0.5	0.8	0.6	0.8	0.9	0.9	1.5	0.9	0.0
GA	1.1	1.1	0.8	-0.2	0.8	1.1	1.1	0.8	-0.2	0.8	0.9	0.9	1.5	0.9	1.5	0.5	0.5	0.8	0.6	0.8	0.9	0.9	1.5	0.9	0.0
GC	1.9	1.9	1.6	0.6	1.6	1.9	1.9	1.6	0.6	1.6	1.7	1.7	1.7	1.7	1.7	1.3	1.3	1.6	0.1	1.6	1.7	1.7	1.7	1.7	0.8
GG	0.6	0.6	0.3	0.6	0.3	0.6	0.6	0.3	0.6	0.3	0.4	0.4	0.4	0.4	0.4	1.3	1.3	0.3	1.4	0.3	0.4	0.4	0.4	0.4	0.8
GU	1.9	1.9	1.6	0.6	1.6	1.9	1.9	1.6	0.6	1.6	1.7	1.7	1.7	1.7	1.7	1.3	1.3	1.6	0.1	1.6	1.7	1.7	1.7	1.7	0.8
UM	1.9	1.9	1.6	0.6	1.6	1.9	1.9	1.6	0.6	1.6	1.7	1.7	1.7	1.7	1.7	1.3	1.3	1.6	0.1	1.6	1.7	1.7	1.7	1.7	0.8
UA	1.9	1.9	1.6	0.6	1.6	1.9	1.9	1.6	0.6	1.6	1.7	1.7	1.7	1.7	1.7	1.3	1.3	1.6	0.1	1.6	1.7	1.7	1.7	1.7	0.8
UC	1.9	1.9	1.6	1.2	1.6	1.9	1.9	1.6	1.2	1.6	1.7	1.7	1.7	1.7	1.7	1.9	1.9	1.6	0.1	1.6	1.7	1.7	1.7	1.7	0.8
UG	1.9	1.9	1.6	0.6	1.6	1.9	1.9	1.6	0.6	1.6	1.7	1.7	1.7	1.7	1.7	1.3	1.3	1.6	0.1	1.6	1.7	1.7	1.7	1.7	0.8
UU	2.5	2.5	1.6	0.6	1.6	2.5	2.5	1.6	0.6	1.6	1.7	1.7	1.7	1.7	1.7	1.3	1.3	1.6	1.4	1.6	1.7	1.7	1.7	1.7	0.8


#							      5' ------> 3'
								G X1 Y1 G
								U X2 Y2 U
#							      3' <------ 5'
#								    Y
# ----------------------------------------------------------------------------------------------------------------------------------
	M	M	M	M	M	A	A	A	A	A	C	C	C	C	C	G	G	G	G	G	U	U	U	U	U
	M	A	C	G	U	M	A	C	G	U	M	A	C	G	U	M	A	C	G	U	M	A	C	G	U
#----------------------------------------------------------------------------------------------------------------------------------
MM	2.6	2.6	2.4	1.2	2.4	2.6	2.6	2.4	1.2	2.4	2.4	2.4	2.4	2.4	2.4	2.7	2.7	2.4	1.1	2.4	2.4	2.4	2.4	2.4	3.0
MA	2.6	2.6	2.4	1.2	2.4	2.6	2.6	2.4	1.2	2.4	2.4	2.4	2.4	2.4	2.4	2.7	2.7	2.4	1.1	2.4	2.4	2.4	2.4	2.4	3.0
MC	1.7	1.7	2.1	0.7	2.1	1.7	1.7	2.1	0.7	2.1	2.1	2.1	2.1	2.1	2.1	2.4	2.4	2.1	0.8	2.1	2.1	2.1	2.1	2.1	2.1
MG	2.6	2.6	1.7	0.3	1.7	2.6	2.6	1.7	0.3	1.7	1.7	1.7	2.3	1.7	2.3	2.0	2.0	1.7	1.7	1.7	1.7	1.7	2.3	1.7	1.7
MU	1.7	1.7	2.1	0.7	2.1	1.7	1.7	2.1	0.7	2.1	2.1	2.1	2.1	2.1	2.1	2.4	2.4	2.1	0.8	2.1	2.1	2.1	2.1	2.1	2.1
AM	2.6	2.6	2.4	1.2	2.4	2.6	2.6	2.4	1.2	2.4	2.4	2.4	2.4	2.4	2.4	2.7	2.7	2.4	1.1	2.4	2.4	2.4	2.4	2.4	3.0
AA	2.6	2.6	2.4	1.2	2.4	2.6	2.6	2.4	1.2	2.4	2.4	2.4	2.4	2.4	2.4	2.7	2.7	2.4	1.1	2.4	2.4	2.4	2.4	2.4	3.0
AC	1.7	1.7	2.1	0.7	2.1	1.7	1.7	2.1	0.7	2.1	2.1	2.1	2.1	2.1	2.1	2.4	2.4	2.1	0.8	2.1	2.1	2.1	2.1	2.1	2.1
AG	2.6	2.6	1.7	0.3	1.7	2.6	2.6	1.7	0.3	1.7	1.7	1.7	2.3	1.7	2.3	2.0	2.0	1.7	1.7	1.7	1.7	1.7	2.3	1.7	1.7
AU	1.7	1.7	2.1	0.7	2.1	1.7	1.7	2.1	0.7	2.1	2.1	2.1	2.1	2.1	2.1	2.4	2.4	2.1	0.8	2.1	2.1	2.1	2.1	2.1	2.1
CM	1.7	1.7	2.1	0.7	2.1	1.7	1.7	2.1	0.7	2.1	2.1	2.1	2.1	2.1	2.1	2.4	2.4	2.1	0.8	2.1	2.1	2.1	2.1	2.1	2.1
CA	1.7	1.7	2.1	0.7	2.1	1.7	1.7	2.1	0.7	2.1	2.1	2.1	2.1	2.1	2.1	2.4	2.4	2.1	0.8	2.1	2.1	2.1	2.1	2.1	2.1
CC	1.7	1.7	2.1	1.3	2.1	1.7	1.7	2.1	1.3	2.1	2.1	2.1	2.1	2.1	2.1	3.0	3.0	2.1	0.8	2.1	2.1	2.1	2.1	2.1	2.1
CG	1.7	1.7	2.1	0.7	2.1	1.7	1.7	2.1	0.7	2.1	2.1	2.1	2.1	2.1	2.1	2.4	2.4	2.1	0.8	2.1	2.1	2.1	2.1	2.1	2.1
CU	1.7	1.7	2.1	1.3	2.1	1.7	1.7	2.1	1.3	2.1	2.1	2.1	2.1	2.1	2.1	3.0	3.0	2.1	0.8	2.1	2.1	2.1	2.1	2.1	2.1
GM	0.9	0.9	1.3	-0.8	1.3	0.9	0.9	1.3	-0.8	1.3	1.3	1.3	1.9	1.3	1.9	1.6	1.6	1.3	1.3	1.3	1.3	1.3	1.9	1.3	1.3
GA	0.9	0.9	1.3	-0.8	1.3	0.9	0.9	1.3	-0.8	1.3	1.3	1.3	1.9	1.3	1.9	1.6	1.6	1.3	1.3	1.3	1.3	1.3	1.9	1.3	1.3
GC	1.7	1.7	2.1	0.7	2.1	1.7	1.7	2.1	0.7	2.1	2.1	2.1	2.1	2.1	2.1	2.4	2.4	2.1	0.8	2.1	2.1	2.1	2.1	2.1	2.1
GG	0.4	0.4	0.8	0.7	0.8	0.4	0.4	0.8	0.7	0.8	0.8	0.8	0.8	0.8	0.8	2.4	2.4	0.8	2.1	0.8	0.8	0.8	0.8	0.8	2.1
GU	1.7	1.7	2.1	0.7	2.1	1.7	1.7	2.1	0.7	2.1	2.1	2.1	2.1	2.1	2.1	2.4	2.4	2.1	0.8	2.1	2.1	2.1	2.1	2.1	2.1
UM	1.7	1.7	2.1	0.7	2.1	1.7	1.7	2.1	0.7	2.1	2.1	2.1	2.1	2.1	2.1	2.4	2.4	2.1	0.8	2.1	2.1	2.1	2.1	2.1	2.1
UA	1.7	1.7	2.1	0.7	2.1	1.7	1.7	2.1	0.7	2.1	2.1	2.1	2.1	2.1	2.1	2.4	2.4	2.1	0.8	2.1	2.1	2.1	2.1	2.1	2.1
UC	1.7	1.7	2.1	1.3	2.1	1.7	1.7	2.1	1.3	2.1	2.1	2.1	2.1	2.1	2.1	3.0	3.0	2.1	0.8	2.1	2.1	2.1	2.1	2.1	2.1
UG	1.7	1.7	2.1	0.7	2.1	1.7	1.7	2.1	0.7	2.1	2.1	2.1	2.1	2.1	2.1	2.4	2.4	2.1	0.8	2.1	2.1	2.1	2.1	2.1	2.1
UU	2.3	2.3	2.1	0.7	2.1	2.3	2.3	2.1	0.7	2.1	2.1	2.1	2.1	2.1	2.1	2.4	2.4	2.1	2.1	2.1	2.1	2.1	2.1	2.1	2.1


#							      5' ------> 3'
								G X1 Y1 U
								U X2 Y2 G
#							      3' <------ 5'
#								    Y
# ----------------------------------------------------------------------------------------------------------------------------------
	M	M	M	M	M	A	A	A	A	A	C	C	C	C	C	G	G	G	G	G	U	U	U	U	U
	M	A	C	G	U	M	A	C	G	U	M	A	C	G	U	M	A	C	G	U	M	A	C	G	U
#----------------------------------------------------------------------------------------------------------------------------------
MM	3.1	3.1	2.7	1.9	2.7	3.1	3.1	2.7	1.9	2.7	2.7	2.7	2.7	2.7	2.7	2.3	2.3	2.7	1.4	2.7	2.7	2.7	2.7	2.7	3.3
MA	3.1	3.1	2.7	1.9	2.7	3.1	3.1	2.7	1.9	2.7	2.7	2.7	2.7	2.7	2.7	2.3	2.3	2.7	1.4	2.7	2.7	2.7	2.7	2.7	3.3
MC	2.7	2.7	2.4	1.6	2.4	2.7	2.7	2.4	1.6	2.4	2.4	2.4	2.4	2.4	2.4	2.0	2.0	2.4	1.1	2.4	2.4	2.4	2.4	2.4	2.4
MG	2.3	2.3	2.0	1.2	2.0	2.3	2.3	2.0	1.2	2.0	2.0	2.0	2.6	2.0	2.6	1.6	1.6	2.0	2.0	2.0	2.0	2.0	2.6	2.0	2.0
MU	2.7	2.7	2.4	1.6	2.4	2.7	2.7	2.4	1.6	2.4	2.4	2.4	2.4	2.4	2.4	2.0	2.0	2.4	1.1	2.4	2.4	2.4	2.4	2.4	2.4
AM	3.1	3.1	2.7	1.9	2.7	3.1	3.1	2.7	1.9	2.7	2.7	2.7	2.7	2.7	2.7	2.3	2.3	2.7	1.4	2.7	2.7	2.7	2.7	2.7	3.3
AA	3.1	3.1	2.7	1.9	2.7	3.1	3.1	2.7	1.9	2.7	2.7	2.7	2.7	2.7	2.7	2.3	2.3	2.7	1.4	2.7	2.7	2.7	2.7	2.7	3.3
AC	2.7	2.7	2.4	1.6	2.4	2.7	2.7	2.4	1.6	2.4	2.4	2.4	2.4	2.4	2.4	2.0	2.0	2.4	1.1	2.4	2.4	2.4	2.4	2.4	2.4
AG	2.3	2.3	2.0	1.2	2.0	2.3	2.3	2.0	1.2	2.0	2.0	2.0	2.6	2.0	2.6	1.6	1.6	2.0	2.0	2.0	2.0	2.0	2.6	2.0	2.0
AU	2.7	2.7	2.4	1.6	2.4	2.7	2.7	2.4	1.6	2.4	2.4	2.4	2.4	2.4	2.4	2.0	2.0	2.4	1.1	2.4	2.4	2.4	2.4	2.4	2.4
CM	2.7	2.7	2.4	1.6	2.4	2.7	2.7	2.4	1.6	2.4	2.4	2.4	2.4	2.4	2.4	2.0	2.0	2.4	1.1	2.4	2.4	2.4	2.4	2.4	2.4
CA	2.7	2.7	2.4	1.6	2.4	2.7	2.7	2.4	1.6	2.4	2.4	2.4	2.4	2.4	2.4	2.0	2.0	2.4	1.1	2.4	2.4	2.4	2.4	2.4	2.4
CC	2.7	2.7	2.4	2.2	2.4	2.7	2.7	2.4	2.2	2.4	2.4	2.4	2.4	2.4	2.4	2.6	2.6	2.4	1.1	2.4	2.4	2.4	2.4	2.4	2.4
CG	2.7	2.7	2.4	1.6	2.4	2.7	2.7	2.4	1.6	2.4	2.4	2.4	2.4	2.4	2.4	2.0	2.0	2.4	1.1	2.4	2.4	2.4	2.4	2.4	2.4
CU	2.7	2.7	2.4	2.2	2.4	2.7	2.7	2.4	2.2	2.4	2.4	2.4	2.4	2.4	2.4	2.6	2.6	2.4	1.1	2.4	2.4	2.4	2.4	2.4	2.4
GM	1.9	1.9	1.6	0.8	1.6	1.9	1.9	1.6	0.8	1.6	1.6	1.6	2.2	1.6	2.2	1.2	1.2	1.6	1.6	1.6	1.6	1.6	2.2	1.6	1.6
GA	1.9	1.9	1.6	0.8	1.6	1.9	1.9	1.6	0.8	1.6	1.6	1.6	2.2	1.6	2.2	1.2	1.2	1.6	1.6	1.6	1.6	1.6	2.2	1.6	1.6
GC	2.7	2.7	2.4	1.6	2.4	2.7	2.7	2.4	1.6	2.4	2.4	2.4	2.4	2.4	2.4	2.0	2.0	2.4	1.1	2.4	2.4	2.4	2.4	2.4	2.4
GG	1.4	1.4	1.1	1.6	1.1	1.4	1.4	1.1	1.6	1.1	1.1	1.1	1.1	1.1	1.1	2.0	2.0	1.1	2.4	1.1	1.1	1.1	1.1	1.1	2.4
GU	2.7	2.7	2.4	1.6	2.4	2.7	2.7	2.4	1.6	2.4	2.4	2.4	2.4	2.4	2.4	2.0	2.0	2.4	1.1	2.4	2.4	2.4	2.4	2.4	2.4
UM	2.7	2.7	2.4	1.6	2.4	2.7	2.7	2.4	1.6	2.4	2.4	2.4	2.4	2.4	2.4	2.0	2.0	2.4	1.1	2.4	2.4	2.4	2.4	2.4	2.4
UA	2.7	2.7	2.4	1.6	2.4	2.7	2.7	2.4	1.6	2.4	2.4	2.4	2.4	2.4	2.4	2.0	2.0	2.4	1.1	2.4	2.4	2.4	2.4	2.4	2.4
UC	2.7	2.7	2.4	2.2	2.4	2.7	2.7	2.4	2.2	2.4	2.4	2.4	2.4	2.4	2.4	2.6	2.6	2.4	1.1	2.4	2.4	2.4	2.4	2.4	2.4
UG	2.7	2.7	2.4	1.6	2.4	2.7	2.7	2.4	1.6	2.4	2.4	2.4	2.4	2.4	2.4	2.0	2.0	2.4	1.1	2.4	2.4	2.4	2.4	2.4	2.4
UU	3.3	3.3	2.4	1.6	2.4	3.3	3.3	2.4	1.6	2.4	2.4	2.4	2.4	2.4	2.4	2.0	2.0	2.4	2.4	2.4	2.4	2.4	2.4	2.4	2.4


#							      5' ------> 3'
								U X1 Y1 A
								G X2 Y2 U
#							      3' <------ 5'
#								    Y
# ----------------------------------------------------------------------------------------------------------------------------------
	M	M	M	M	M	A	A	A	A	A	C	C	C	C	C	G	G	G	G	G	U	U	U	U	U
	M	A	C	G	U	M	A	C	G	U	M	A	C	G	U	M	A	C	G	U	M	A	C	G	U
#----------------------------------------------------------------------------------------------------------------------------------
MM	1.9	1.9	1.5	0.9	1.5	1.9	1.9	1.5	0.9	1.5	1.9	1.9	1.9	1.9	1.9	1.0	1.0	1.5	0.4	1.5	1.9	1.9	1.6	1.9	1.7
MA	1.9	1.9	1.5	0.9	1.5	1.9	1.9	1.5	0.9	1.5	1.9	1.9	1.9	1.9	1.9	1.0	1.0	1.5	0.4	1.5	1.9	1.9	1.6	1.9	1.7
MC	2.3	2.3	1.8	1.2	1.8	2.3	2.3	1.8	1.2	1.8	2.3	2.3	2.3	2.3	2.3	1.3	1.3	1.8	0.7	1.8	2.3	2.3	2.0	2.3	1.4
MG	2.6	2.6	2.1	1.5	2.1	2.6	2.6	2.1	1.5	2.1	2.6	2.6	3.2	2.6	3.2	1.6	1.6	2.1	2.3	2.1	2.6	2.6	2.9	2.6	1.7
MU	2.3	2.3	1.8	1.2	1.8	2.3	2.3	1.8	1.2	1.8	2.3	2.3	2.3	2.3	2.3	1.3	1.3	1.8	0.7	1.8	2.3	2.3	2.0	2.3	1.4
AM	1.9	1.9	1.5	0.9	1.5	1.9	1.9	1.5	0.9	1.5	1.9	1.9	1.9	1.9	1.9	1.0	1.0	1.5	0.4	1.5	1.9	1.9	1.6	1.9	1.7
AA	1.9	1.9	1.5	0.9	1.5	1.9	1.9	1.5	0.9	1.5	1.9	1.9	1.9	1.9	1.9	1.0	1.0	1.5	0.4	1.5	1.9	1.9	1.6	1.9	1.7
AC	2.3	2.3	1.8	1.2	1.8	2.3	2.3	1.8	1.2	1.8	2.3	2.3	2.3	2.3	2.3	1.3	1.3	1.8	0.7	1.8	2.3	2.3	2.0	2.3	1.4
AG	2.6	2.6	2.1	1.5	2.1	2.6	2.6	2.1	1.5	2.1	2.6	2.6	3.2	2.6	3.2	1.6	1.6	2.1	2.3	2.1	2.6	2.6	2.9	2.6	1.7
AU	2.3	2.3	1.8	1.2	1.8	2.3	2.3	1.8	1.2	1.8	2.3	2.3	2.3	2.3	2.3	1.3	1.3	1.8	0.7	1.8	2.3	2.3	2.0	2.3	1.4
CM	2.3	2.3	1.8	1.2	1.8	2.3	2.3	1.8	1.2	1.8	2.3	2.3	2.3	2.3	2.3	1.3	1.3	1.8	0.7	1.8	2.3	2.3	2.0	2.3	1.4
CA	2.3	2.3	1.8	1.2	1.8	2.3	2.3	1.8	1.2	1.8	2.3	2.3	2.3	2.3	2.3	1.3	1.3	1.8	0.7	1.8	2.3	2.3	2.0	2.3	1.4
CC	2.3	2.3	1.8	1.8	1.8	2.3	2.3	1.8	1.8	1.8	2.3	2.3	2.3	2.3	2.3	1.9	1.9	1.8	0.7	1.8	2.3	2.3	2.0	2.3	1.4
CG	2.3	2.3	1.8	1.2	1.8	2.3	2.3	1.8	1.2	1.8	2.3	2.3	2.3	2.3	2.3	1.3	1.3	1.8	0.7	1.8	2.3	2.3	2.0	2.3	1.4
CU	2.3	2.3	1.8	1.8	1.8	2.3	2.3	1.8	1.8	1.8	2.3	2.3	2.3	2.3	2.3	1.9	1.9	1.8	0.7	1.8	2.3	2.3	2.0	2.3	1.4
GM	0.9	0.9	0.5	-0.1	0.5	0.9	0.9	0.5	-0.1	0.5	0.9	0.9	1.5	0.9	1.5	0.0	0.0	0.5	0.7	0.5	0.9	0.9	1.2	0.9	0.1
GA	0.9	0.9	0.5	-0.1	0.5	0.9	0.9	0.5	-0.1	0.5	0.9	0.9	1.5	0.9	1.5	0.0	0.0	0.5	0.7	0.5	0.9	0.9	1.2	0.9	0.1
GC	2.3	2.3	1.8	1.2	1.8	2.3	2.3	1.8	1.2	1.8	2.3	2.3	2.3	2.3	2.3	1.3	1.3	1.8	0.7	1.8	2.3	2.3	2.0	2.3	1.4
GG	1.0	1.0	0.5	1.2	0.5	1.0	1.0	0.5	1.2	0.5	1.0	1.0	1.0	1.0	1.0	1.3	1.3	0.5	2.0	0.5	1.0	1.0	0.7	1.0	1.4
GU	2.3	2.3	1.8	1.2	1.8	2.3	2.3	1.8	1.2	1.8	2.3	2.3	2.3	2.3	2.3	1.3	1.3	1.8	0.7	1.8	2.3	2.3	2.0	2.3	1.4
UM	2.3	2.3	1.8	1.2	1.8	2.3	2.3	1.8	1.2	1.8	2.3	2.3	2.3	2.3	2.3	1.3	1.3	1.8	0.7	1.8	2.3	2.3	2.0	2.3	1.4
UA	2.3	2.3	1.8	1.2	1.8	2.3	2.3	1.8	1.2	1.8	2.3	2.3	2.3	2.3	2.3	1.3	1.3	1.8	0.7	1.8	2.3	2.3	2.0	2.3	1.4
UC	2.3	2.3	1.8	1.8	1.8	2.3	2.3	1.8	1.8	1.8	2.3	2.3	2.3	2.3	2.3	1.9	1.9	1.8	0.7	1.8	2.3	2.3	2.0	2.3	1.4
UG	2.3	2.3	1.8	1.2	1.8	2.3	2.3	1.8	1.2	1.8	2.3	2.3	2.3	2.3	2.3	1.3	1.3	1.8	0.7	1.8	2.3	2.3	2.0	2.3	1.4
UU	2.9	2.9	1.8	1.2	1.8	2.9	2.9	1.8	1.2	1.8	2.3	2.3	2.3	2.3	2.3	1.3	1.3	1.8	2.0	1.8	2.3	2.3	2.0	2.3	1.4


#							      5' ------> 3'
								U X1 Y1 M
								G X2 Y2 U
#							      3' <------ 5'
#								    Y
# ----------------------------------------------------------------------------------------------------------------------------------
	M	M	M	M	M	A	A	A	A	A	C	C	C	C	C	G	G	G	G	G	U	U	U	U	U
	M	A	C	G	U	M	A	C	G	U	M	A	C	G	U	M	A	C	G	U	M	A	C	G	U
#----------------------------------------------------------------------------------------------------------------------------------
MM	1.2	1.2	0.8	0.2	0.8	1.2	1.2	0.8	0.2	0.8	1.2	1.2	1.2	1.2	1.2	0.3	0.3	0.8	-0.3	0.8	1.2	1.2	0.9	1.2	1.0
MA	1.2	1.2	0.8	0.2	0.8	1.2	1.2	0.8	0.2	0.8	1.2	1.2	1.2	1.2	1.2	0.3	0.3	0.8	-0.3	0.8	1.2	1.2	0.9	1.2	1.0
MC	1.6	1.6	1.1	0.5	1.1	1.6	1.6	1.1	0.5	1.1	1.6	1.6	1.6	1.6	1.6	0.6	0.6	1.1	0.0	1.1	1.6	1.6	1.3	1.6	0.7
MG	1.9	1.9	1.4	0.8	1.4	1.9	1.9	1.4	0.8	1.4	1.9	1.9	2.5	1.9	2.5	0.9	0.9	1.4	1.6	1.4	1.9	1.9	2.2	1.9	1.0
MU	1.6	1.6	1.1	0.5	1.1	1.6	1.6	1.1	0.5	1.1	1.6	1.6	1.6	1.6	1.6	0.6	0.6	1.1	0.0	1.1	1.6	1.6	1.3	1.6	0.7
AM	1.2	1.2	0.8	0.2	0.8	1.2	1.2	0.8	0.2	0.8	1.2	1.2	1.2	1.2	1.2	0.3	0.3	0.8	-0.3	0.8	1.2	1.2	0.9	1.2	1.0
AA	1.2	1.2	0.8	0.2	0.8	1.2	1.2	0.8	0.2	0.8	1.2	1.2	1.2	1.2	1.2	0.3	0.3	0.8	-0.3	0.8	1.2	1.2	0.9	1.2	1.0
AC	1.6	1.6	1.1	0.5	1.1	1.6	1.6	1.1	0.5	1.1	1.6	1.6	1.6	1.6	1.6	0.6	0.6	1.1	0.0	1.1	1.6	1.6	1.3	1.6	0.7
AG	1.9	1.9	1.4	0.8	1.4	1.9	1.9	1.4	0.8	1.4	1.9	1.9	2.5	1.9	2.5	0.9	0.9	1.4	1.6	1.4	1.9	1.9	2.2	1.9	1.0
AU	1.6	1.6	1.1	0.5	1.1	1.6	1.6	1.1	0.5	1.1	1.6	1.6	1.6	1.6	1.6	0.6	0.6	1.1	0.0	1.1	1.6	1.6	1.3	1.6	0.7
CM	1.6	1.6	1.1	0.5	1.1	1.6	1.6	1.1	0.5	1.1	1.6	1.6	1.6	1.6	1.6	0.6	0.6	1.1	0.0	1.1	1.6	1.6	1.3	1.6	0.7
CA	1.6	1.6	1.1	0.5	1.1	1.6	1.6	1.1	0.5	1.1	1.6	1.6	1.6	1.6	1.6	0.6	0.6	1.1	0.0	1.1	1.6	1.6	1.3	1.6	0.7
CC	1.6	1.6	1.1	1.1	1.1	1.6	1.6	1.1	1.1	1.1	1.6	1.6	1.6	1.6	1.6	1.2	1.2	1.1	0.0	1.1	1.6	1.6	1.3	1.6	0.7
CG	1.6	1.6	1.1	0.5	1.1	1.6	1.6	1.1	0.5	1.1	1.6	1.6	1.6	1.6	1.6	0.6	0.6	1.1	0.0	1.1	1.6	1.6	1.3	1.6	0.7
CU	1.6	1.6	1.1	1.1	1.1	1.6	1.6	1.1	1.1	1.1	1.6	1.6	1.6	1.6	1.6	1.2	1.2	1.1	0.0	1.1	1.6	1.6	1.3	1.6	0.7
GM	0.2	0.2	-0.2	-0.8	-0.2	0.2	0.2	-0.2	-0.8	-0.2	0.2	0.2	0.8	0.2	0.8	-0.7	-0.7	-0.2	0.0	-0.2	0.2	0.2	0.5	0.2	-0.6
GA	0.2	0.2	-0.2	-0.8	-0.2	0.2	0.2	-0.2	-0.8	-0.2	0.2	0.2	0.8	0.2	0.8	-0.7	-0.7	-0.2	0.0	-0.2	0.2	0.2	0.5	0.2	-0.6
GC	1.6	1.6	1.1	0.5	1.1	1.6	1.6	1.1	0.5	1.1	1.6	1.6	1.6	1.6	1.6	0.6	0.6	1.1	0.0	1.1	1.6	1.6	1.3	1.6	0.7
GG	0.3	0.3	-0.2	0.5	-0.2	0.3	0.3	-0.2	0.5	-0.2	0.3	0.3	0.3	0.3	0.3	0.6	0.6	-0.2	1.3	-0.2	0.3	0.3	0.0	0.3	0.7
GU	1.6	1.6	1.1	0.5	1.1	1.6	1.6	1.1	0.5	1.1	1.6	1.6	1.6	1.6	1.6	0.6	0.6	1.1	0.0	1.1	1.6	1.6	1.3	1.6	0.7
UM	1.6	1.6	1.1	0.5	1.1	1.6	1.6	1.1	0.5	1.1	1.6	1.6	1.6	1.6	1.6	0.6	0.6	1.1	0.0	1.1	1.6	1.6	1.3	1.6	0.7
UA	1.6	1.6	1.1	0.5	1.1	1.6	1.6	1.1	0.5	1.1	1.6	1.6	1.6	1.6	1.6	0.6	0.6	1.1	0.0	1.1	1.6	1.6	1.3	1.6	0.7
UC	1.6	1.6	1.1	1.1	1.1	1.6	1.6	1.1	1.1	1.1	1.6	1.6	1.6	1.6	1.6	1.2	1.2	1.1	0.0	1.1	1.6	1.6	1.3	1.6	0.7
UG	1.6	1.6	1.1	0.5	1.1	1.6	1.6	1.1	0.5	1.1	1.6	1.6	1.6	1.6	1.6	0.6	0.6	1.1	0.0	1.1	1.6	1.6	1.3	1.6	0.7
UU	2.2	2.2	1.1	0.5	1.1	2.2	2.2	1.1	0.5	1.1	1.6	1.6	1.6	1.6	1.6	0.6	0.6	1.1	1.3	1.1	1.6	1.6	1.3	1.6	0.7


#							      5' ------> 3'
								U X1 Y1 C
								G X2 Y2 G
#							      3' <------ 5'
#								    Y
# ----------------------------------------------------------------------------------------------------------------------------------
	M	M	M	M	M	A	A	A	A	A	C	C	C	C	C	G	G	G	G	G	U	U	U	U	U
	M	A	C	G	U	M	A	C	G	U	M	A	C	G	U	M	A	C	G	U	M	A	C	G	U
#----------------------------------------------------------------------------------------------------------------------------------
MM	1.4	1.4	1.0	-0.7	1.0	1.4	1.4	1.0	-0.7	1.0	1.0	1.0	1.0	1.0	1.0	-0.1	-0.1	1.0	-0.4	1.0	1.0	1.0	1.1	1.0	0.9
MA	1.4	1.4	1.0	-0.7	1.0	1.4	1.4	1.0	-0.7	1.0	1.0	1.0	1.0	1.0	1.0	-0.1	-0.1	1.0	-0.4	1.0	1.0	1.0	1.1	1.0	0.9
MC	1.6	1.6	1.4	-0.4	1.4	1.6	1.6	1.4	-0.4	1.4	1.3	1.3	1.4	1.3	1.4	0.2	0.2	1.4	0.0	1.4	1.3	1.3	1.4	1.3	0.6
MG	1.9	1.9	1.7	-0.1	1.7	1.9	1.9	1.7	-0.1	1.7	1.6	1.6	2.3	1.6	2.3	0.5	0.5	1.7	1.6	1.7	1.6	1.6	2.3	1.6	0.9
MU	1.6	1.6	1.4	-0.4	1.4	1.6	1.6	1.4	-0.4	1.4	1.3	1.3	1.4	1.3	1.4	0.2	0.2	1.4	0.0	1.4	1.3	1.3	1.4	1.3	0.6
AM	1.4	1.4	1.0	-0.7	1.0	1.4	1.4	1.0	-0.7	1.0	1.0	1.0	1.0	1.0	1.0	-0.1	-0.1	1.0	-0.4	1.0	1.0	1.0	1.1	1.0	0.9
AA	1.4	1.4	1.0	-0.7	1.0	1.4	1.4	1.0	-0.7	1.0	1.0	1.0	1.0	1.0	1.0	-0.1	-0.1	1.0	-0.4	1.0	1.0	1.0	1.1	1.0	0.9
AC	1.6	1.6	1.4	-0.4	1.4	1.6	1.6	1.4	-0.4	1.4	1.3	1.3	1.4	1.3	1.4	0.2	0.2	1.4	0.0	1.4	1.3	1.3	1.4	1.3	0.6
AG	1.9	1.9	1.7	-0.1	1.7	1.9	1.9	1.7	-0.1	1.7	1.6	1.6	2.3	1.6	2.3	0.5	0.5	1.7	1.6	1.7	1.6	1.6	2.3	1.6	0.9
AU	1.6	1.6	1.4	-0.4	1.4	1.6	1.6	1.4	-0.4	1.4	1.3	1.3	1.4	1.3	1.4	0.2	0.2	1.4	0.0	1.4	1.3	1.3	1.4	1.3	0.6
CM	1.6	1.6	1.4	-0.4	1.4	1.6	1.6	1.4	-0.4	1.4	1.3	1.3	1.4	1.3	1.4	0.2	0.2	1.4	0.0	1.4	1.3	1.3	1.4	1.3	0.6
CA	1.6	1.6	1.4	-0.4	1.4	1.6	1.6	1.4	-0.4	1.4	1.3	1.3	1.4	1.3	1.4	0.2	0.2	1.4	0.0	1.4	1.3	1.3	1.4	1.3	0.6
CC	1.6	1.6	1.4	0.2	1.4	1.6	1.6	1.4	0.2	1.4	1.3	1.3	1.4	1.3	1.4	0.8	0.8	1.4	0.0	1.4	1.3	1.3	1.4	1.3	0.6
CG	1.6	1.6	1.4	-0.4	1.4	1.6	1.6	1.4	-0.4	1.4	1.3	1.3	1.4	1.3	1.4	0.2	0.2	1.4	0.0	1.4	1.3	1.3	1.4	1.3	0.6
CU	1.6	1.6	1.4	0.2	1.4	1.6	1.6	1.4	0.2	1.4	1.3	1.3	1.4	1.3	1.4	0.8	0.8	1.4	0.0	1.4	1.3	1.3	1.4	1.3	0.6
GM	0.3	0.3	0.0	-1.7	0.0	0.3	0.3	0.0	-1.7	0.0	0.0	0.0	0.6	0.0	0.6	-1.1	-1.1	0.0	-0.1	0.0	0.0	0.0	0.7	0.0	-0.7
GA	0.3	0.3	0.0	-1.7	0.0	0.3	0.3	0.0	-1.7	0.0	0.0	0.0	0.6	0.0	0.6	-1.1	-1.1	0.0	-0.1	0.0	0.0	0.0	0.7	0.0	-0.7
GC	1.6	1.6	1.4	-0.4	1.4	1.6	1.6	1.4	-0.4	1.4	1.3	1.3	1.4	1.3	1.4	0.2	0.2	1.4	0.0	1.4	1.3	1.3	1.4	1.3	0.6
GG	0.3	0.3	0.1	-0.4	0.1	0.3	0.3	0.1	-0.4	0.1	0.0	0.0	0.1	0.0	0.1	0.2	0.2	0.1	1.3	0.1	0.0	0.0	0.1	0.0	0.6
GU	1.6	1.6	1.4	-0.4	1.4	1.6	1.6	1.4	-0.4	1.4	1.3	1.3	1.4	1.3	1.4	0.2	0.2	1.4	0.0	1.4	1.3	1.3	1.4	1.3	0.6
UM	1.6	1.6	1.4	-0.4	1.4	1.6	1.6	1.4	-0.4	1.4	1.3	1.3	1.4	1.3	1.4	0.2	0.2	1.4	0.0	1.4	1.3	1.3	1.4	1.3	0.6
UA	1.6	1.6	1.4	-0.4	1.4	1.6	1.6	1.4	-0.4	1.4	1.3	1.3	1.4	1.3	1.4	0.2	0.2	1.4	0.0	1.4	1.3	1.3	1.4	1.3	0.6
UC	1.6	1.6	1.4	0.2	1.4	1.6	1.6	1.4	0.2	1.4	1.3	1.3	1.4	1.3	1.4	0.8	0.8	1.4	0.0	1.4	1.3	1.3	1.4	1.3	0.6
UG	1.6	1.6	1.4	-0.4	1.4	1.6	1.6	1.4	-0.4	1.4	1.3	1.3	1.4	1.3	1.4	0.2	0.2	1.4	0.0	1.4	1.3	1.3	1.4	1.3	0.6
UU	2.2	2.2	1.4	-0.4	1.4	2.2	2.2	1.4	-0.4	1.4	1.3	1.3	1.4	1.3	1.4	0.2	0.2	1.4	1.3	1.4	1.3	1.3	1.4	1.3	0.6


#							      5' ------> 3'
								U X1 Y1 G
								G X2 Y2 C
#							      3' <------ 5'
#								    Y
# ----------------------------------------------------------------------------------------------------------------------------------
	M	M	M	M	M	A	A	A	A	A	C	C	C	C	C	G	G	G	G	G	U	U	U	U	U
	M	A	C	G	U	M	A	C	G	U	M	A	C	G	U	M	A	C	G	U	M	A	C	G	U
#----------------------------------------------------------------------------------------------------------------------------------
MM	1.1	1.1	1.1	0.2	1.1	1.1	1.1	1.1	0.2	1.1	1.5	1.5	1.4	1.5	1.2	0.2	0.2	1.1	-0.4	1.1	1.5	1.5	1.2	1.5	0.9
MA	1.1	1.1	1.1	0.2	1.1	1.1	1.1	1.1	0.2	1.1	1.5	1.5	1.4	1.5	1.2	0.2	0.2	1.1	-0.4	1.1	1.5	1.5	1.2	1.5	0.9
MC	1.5	1.5	1.4	0.5	1.4	1.5	1.5	1.4	0.5	1.4	1.9	1.9	1.7	1.9	1.6	0.5	0.5	1.4	0.0	1.4	1.9	1.9	1.6	1.9	0.7
MG	1.8	1.8	1.7	0.8	1.7	1.8	1.8	1.7	0.8	1.7	2.2	2.2	2.6	2.2	2.5	0.8	0.8	1.7	1.6	1.7	2.2	2.2	2.5	2.2	1.0
MU	1.5	1.5	1.4	0.5	1.4	1.5	1.5	1.4	0.5	1.4	1.9	1.9	1.7	1.9	1.6	0.5	0.5	1.4	0.0	1.4	1.9	1.9	1.6	1.9	0.7
AM	1.1	1.1	1.1	0.2	1.1	1.1	1.1	1.1	0.2	1.1	1.5	1.5	1.4	1.5	1.2	0.2	0.2	1.1	-0.4	1.1	1.5	1.5	1.2	1.5	0.9
AA	1.1	1.1	1.1	0.2	1.1	1.1	1.1	1.1	0.2	1.1	1.5	1.5	1.4	1.5	1.2	0.2	0.2	1.1	-0.4	1.1	1.5	1.5	1.2	1.5	0.9
AC	1.5	1.5	1.4	0.5	1.4	1.5	1.5	1.4	0.5	1.4	1.9	1.9	1.7	1.9	1.6	0.5	0.5	1.4	0.0	1.4	1.9	1.9	1.6	1.9	0.7
AG	1.8	1.8	1.7	0.8	1.7	1.8	1.8	1.7	0.8	1.7	2.2	2.2	2.6	2.2	2.5	0.8	0.8	1.7	1.6	1.7	2.2	2.2	2.5	2.2	1.0
AU	1.5	1.5	1.4	0.5	1.4	1.5	1.5	1.4	0.5	1.4	1.9	1.9	1.7	1.9	1.6	0.5	0.5	1.4	0.0	1.4	1.9	1.9	1.6	1.9	0.7
CM	1.5	1.5	1.4	0.5	1.4	1.5	1.5	1.4	0.5	1.4	1.9	1.9	1.7	1.9	1.6	0.5	0.5	1.4	0.0	1.4	1.9	1.9	1.6	1.9	0.7
CA	1.5	1.5	1.4	0.5	1.4	1.5	1.5	1.4	0.5	1.4	1.9	1.9	1.7	1.9	1.6	0.5	0.5	1.4	0.0	1.4	1.9	1.9	1.6	1.9	0.7
CC	1.5	1.5	1.4	1.1	1.4	1.5	1.5	1.4	1.1	1.4	1.9	1.9	1.7	1.9	1.6	1.1	1.1	1.4	0.0	1.4	1.9	1.9	1.6	1.9	0.7
CG	1.5	1.5	1.4	0.5	1.4	1.5	1.5	1.4	0.5	1.4	1.9	1.9	1.7	1.9	1.6	0.5	0.5	1.4	0.0	1.4	1.9	1.9	1.6	1.9	0.7
CU	1.5	1.5	1.4	1.1	1.4	1.5	1.5	1.4	1.1	1.4	1.9	1.9	1.7	1.9	1.6	1.1	1.1	1.4	0.0	1.4	1.9	1.9	1.6	1.9	0.7
GM	0.1	0.1	0.1	-0.8	0.1	0.1	0.1	0.1	-0.8	0.1	0.5	0.5	1.0	0.5	0.8	-0.8	-0.8	0.1	-0.1	0.1	0.5	0.5	0.8	0.5	-0.6
GA	0.1	0.1	0.1	-0.8	0.1	0.1	0.1	0.1	-0.8	0.1	0.5	0.5	1.0	0.5	0.8	-0.8	-0.8	0.1	-0.1	0.1	0.5	0.5	0.8	0.5	-0.6
GC	1.5	1.5	1.4	0.5	1.4	1.5	1.5	1.4	0.5	1.4	1.9	1.9	1.7	1.9	1.6	0.5	0.5	1.4	0.0	1.4	1.9	1.9	1.6	1.9	0.7
GG	0.2	0.2	0.1	0.5	0.1	0.2	0.2	0.1	0.5	0.1	0.6	0.6	0.4	0.6	0.3	0.5	0.5	0.1	1.3	0.1	0.6	0.6	0.3	0.6	0.7
GU	1.5	1.5	1.4	0.5	1.4	1.5	1.5	1.4	0.5	1.4	1.9	1.9	1.7	1.9	1.6	0.5	0.5	1.4	0.0	1.4	1.9	1.9	1.6	1.9	0.7
UM	1.5	1.5	1.4	0.5	1.4	1.5	1.5	1.4	0.5	1.4	1.9	1.9	1.7	1.9	1.6	0.5	0.5	1.4	0.0	1.4	1.9	1.9	1.6	1.9	0.7
UA	1.5	1.5	1.4	0.5	1.4	1.5	1.5	1.4	0.5	1.4	1.9	1.9	1.7	1.9	1.6	0.5	0.5	1.4	0.0	1.4	1.9	1.9	1.6	1.9	0.7
UC	1.5	1.5	1.4	1.1	1.4	1.5	1.5	1.4	1.1	1.4	1.9	1.9	1.7	1.9	1.6	1.1	1.1	1.4	0.0	1.4	1.9	1.9	1.6	1.9	0.7
UG	1.5	1.5	1.4	0.5	1.4	1.5	1.5	1.4	0.5	1.4	1.9	1.9	1.7	1.9	1.6	0.5	0.5	1.4	0.0	1.4	1.9	1.9	1.6	1.9	0.7
UU	2.1	2.1	1.4	0.5	1.4	2.1	2.1	1.4	0.5	1.4	1.9	1.9	1.7	1.9	1.6	0.5	0.5	1.4	1.3	1.4	1.9	1.9	1.6	1.9	0.7


#							      5' ------> 3'
								U X1 Y1 U
								G X2 Y2 A
#							      3' <------ 5'
#								    Y
# ----------------------------------------------------------------------------------------------------------------------------------
	M	M	M	M	M	A	A	A	A	A	C	C	C	C	C	G	G	G	G	G	U	U	U	U	U
	M	A	C	G	U	M	A	C	G	U	M	A	C	G	U	M	A	C	G	U	M	A	C	G	U
#----------------------------------------------------------------------------------------------------------------------------------
MM	1.9	1.9	1.7	0.7	1.7	1.9	1.9	1.7	0.7	1.7	1.8	1.8	1.7	1.8	1.7	1.4	1.4	1.7	0.2	1.7	1.8	1.8	1.7	1.8	1.4
MA	1.9	1.9	1.7	0.7	1.7	1.9	1.9	1.7	0.7	1.7	1.8	1.8	1.7	1.8	1.7	1.4	1.4	1.7	0.2	1.7	1.8	1.8	1.7	1.8	1.4
MC	2.3	2.3	2.0	1.0	2.0	2.3	2.3	2.0	1.0	2.0	2.1	2.1	2.1	2.1	2.1	1.7	1.7	2.0	0.5	2.0	2.1	2.1	2.1	2.1	1.2
MG	2.6	2.6	2.3	1.3	2.3	2.6	2.6	2.3	1.3	2.3	2.4	2.4	3.0	2.4	3.0	2.0	2.0	2.3	2.1	2.3	2.4	2.4	3.0	2.4	1.5
MU	2.3	2.3	2.0	1.0	2.0	2.3	2.3	2.0	1.0	2.0	2.1	2.1	2.1	2.1	2.1	1.7	1.7	2.0	0.5	2.0	2.1	2.1	2.1	2.1	1.2
AM	1.9	1.9	1.7	0.7	1.7	1.9	1.9	1.7	0.7	1.7	1.8	1.8	1.7	1.8	1.7	1.4	1.4	1.7	0.2	1.7	1.8	1.8	1.7	1.8	1.4
AA	1.9	1.9	1.7	0.7	1.7	1.9	1.9	1.7	0.7	1.7	1.8	1.8	1.7	1.8	1.7	1.4	1.4	1.7	0.2	1.7	1.8	1.8	1.7	1.8	1.4
AC	2.3	2.3	2.0	1.0	2.0	2.3	2.3	2.0	1.0	2.0	2.1	2.1	2.1	2.1	2.1	1.7	1.7	2.0	0.5	2.0	2.1	2.1	2.1	2.1	1.2
AG	2.6	2.6	2.3	1.3	2.3	2.6	2.6	2.3	1.3	2.3	2.4	2.4	3.0	2.4	3.0	2.0	2.0	2.3	2.1	2.3	2.4	2.4	3.0	2.4	1.5
AU	2.3	2.3	2.0	1.0	2.0	2.3	2.3	2.0	1.0	2.0	2.1	2.1	2.1	2.1	2.1	1.7	1.7	2.0	0.5	2.0	2.1	2.1	2.1	2.1	1.2
CM	2.3	2.3	2.0	1.0	2.0	2.3	2.3	2.0	1.0	2.0	2.1	2.1	2.1	2.1	2.1	1.7	1.7	2.0	0.5	2.0	2.1	2.1	2.1	2.1	1.2
CA	2.3	2.3	2.0	1.0	2.0	2.3	2.3	2.0	1.0	2.0	2.1	2.1	2.1	2.1	2.1	1.7	1.7	2.0	0.5	2.0	2.1	2.1	2.1	2.1	1.2
CC	2.3	2.3	2.0	1.6	2.0	2.3	2.3	2.0	1.6	2.0	2.1	2.1	2.1	2.1	2.1	2.3	2.3	2.0	0.5	2.0	2.1	2.1	2.1	2.1	1.2
CG	2.3	2.3	2.0	1.0	2.0	2.3	2.3	2.0	1.0	2.0	2.1	2.1	2.1	2.1	2.1	1.7	1.7	2.0	0.5	2.0	2.1	2.1	2.1	2.1	1.2
CU	2.3	2.3	2.0	1.6	2.0	2.3	2.3	2.0	1.6	2.0	2.1	2.1	2.1	2.1	2.1	2.3	2.3	2.0	0.5	2.0	2.1	2.1	2.1	2.1	1.2
GM	0.9	0.9	0.7	-0.3	0.7	0.9	0.9	0.7	-0.3	0.7	0.8	0.8	1.3	0.8	1.3	0.4	0.4	0.7	0.5	0.7	0.8	0.8	1.3	0.8	-0.2
GA	0.9	0.9	0.7	-0.3	0.7	0.9	0.9	0.7	-0.3	0.7	0.8	0.8	1.3	0.8	1.3	0.4	0.4	0.7	0.5	0.7	0.8	0.8	1.3	0.8	-0.2
GC	2.3	2.3	2.0	1.0	2.0	2.3	2.3	2.0	1.0	2.0	2.1	2.1	2.1	2.1	2.1	1.7	1.7	2.0	0.5	2.0	2.1	2.1	2.1	2.1	1.2
GG	1.0	1.0	0.7	1.0	0.7	1.0	1.0	0.7	1.0	0.7	0.8	0.8	0.8	0.8	0.8	1.7	1.7	0.7	1.8	0.7	0.8	0.8	0.8	0.8	1.2
GU	2.3	2.3	2.0	1.0	2.0	2.3	2.3	2.0	1.0	2.0	2.1	2.1	2.1	2.1	2.1	1.7	1.7	2.0	0.5	2.0	2.1	2.1	2.1	2.1	1.2
UM	2.3	2.3	2.0	1.0	2.0	2.3	2.3	2.0	1.0	2.0	2.1	2.1	2.1	2.1	2.1	1.7	1.7	2.0	0.5	2.0	2.1	2.1	2.1	2.1	1.2
UA	2.3	2.3	2.0	1.0	2.0	2.3	2.3	2.0	1.0	2.0	2.1	2.1	2.1	2.1	2.1	1.7	1.7	2.0	0.5	2.0	2.1	2.1	2.1	2.1	1.2
UC	2.3	2.3	2.0	1.6	2.0	2.3	2.3	2.0	1.6	2.0	2.1	2.1	2.1	2.1	2.1	2.3	2.3	2.0	0.5	2.0	2.1	2.1	2.1	2.1	1.2
UG	2.3	2.3	2.0	1.0	2.0	2.3	2.3	2.0	1.0	2.0	2.1	2.1	2.1	2.1	2.1	1.7	1.7	2.0	0.5	2.0	2.1	2.1	2.1	2.1	1.2
UU	2.9	2.9	2.0	1.0	2.0	2.9	2.9	2.0	1.0	2.0	2.1	2.1	2.1	2.1	2.1	1.7	1.7	2.0	1.8	2.0	2.1	2.1	2.1	2.1	1.2


#							      5' ------> 3'
								U X1 Y1 U
								G X2 Y2 M
#							      3' <------ 5'
#								    Y
# ----------------------------------------------------------------------------------------------------------------------------------
	M	M	M	M	M	A	A	A	A	A	C	C	C	C	C	G	G	G	G	G	U	U	U	U	U
	M	A	C	G	U	M	A	C	G	U	M	A	C	G	U	M	A	C	G	U	M	A	C	G	U
#----------------------------------------------------------------------------------------------------------------------------------
MM	1.2	1.2	1.0	0.0	1.0	1.2	1.2	1.0	0.0	1.0	1.1	1.1	1.0	1.1	1.0	0.7	0.7	1.0	-0.5	1.0	1.1	1.1	1.0	1.1	0.7
MA	1.2	1.2	1.0	0.0	1.0	1.2	1.2	1.0	0.0	1.0	1.1	1.1	1.0	1.1	1.0	0.7	0.7	1.0	-0.5	1.0	1.1	1.1	1.0	1.1	0.7
MC	1.6	1.6	1.3	0.3	1.3	1.6	1.6	1.3	0.3	1.3	1.4	1.4	1.4	1.4	1.4	1.0	1.0	1.3	-0.2	1.3	1.4	1.4	1.4	1.4	0.5
MG	1.9	1.9	1.6	0.6	1.6	1.9	1.9	1.6	0.6	1.6	1.7	1.7	2.3	1.7	2.3	1.3	1.3	1.6	1.4	1.6	1.7	1.7	2.3	1.7	0.8
MU	1.6	1.6	1.3	0.3	1.3	1.6	1.6	1.3	0.3	1.3	1.4	1.4	1.4	1.4	1.4	1.0	1.0	1.3	-0.2	1.3	1.4	1.4	1.4	1.4	0.5
AM	1.2	1.2	1.0	0.0	1.0	1.2	1.2	1.0	0.0	1.0	1.1	1.1	1.0	1.1	1.0	0.7	0.7	1.0	-0.5	1.0	1.1	1.1	1.0	1.1	0.7
AA	1.2	1.2	1.0	0.0	1.0	1.2	1.2	1.0	0.0	1.0	1.1	1.1	1.0	1.1	1.0	0.7	0.7	1.0	-0.5	1.0	1.1	1.1	1.0	1.1	0.7
AC	1.6	1.6	1.3	0.3	1.3	1.6	1.6	1.3	0.3	1.3	1.4	1.4	1.4	1.4	1.4	1.0	1.0	1.3	-0.2	1.3	1.4	1.4	1.4	1.4	0.5
AG	1.9	1.9	1.6	0.6	1.6	1.9	1.9	1.6	0.6	1.6	1.7	1.7	2.3	1.7	2.3	1.3	1.3	1.6	1.4	1.6	1.7	1.7	2.3	1.7	0.8
AU	1.6	1.6	1.3	0.3	1.3	1.6	1.6	1.3	0.3	1.3	1.4	1.4	1.4	1.4	1.4	1.0	1.0	1.3	-0.2	1.3	1.4	1.4	1.4	1.4	0.5
CM	1.6	1.6	1.3	0.3	1.3	1.6	1.6	1.3	0.3	1.3	1.4	1.4	1.4	1.4	1.4	1.0	1.0	1.3	-0.2	1.3	1.4	1.4	1.4	1.4	0.5
CA	1.6	1.6	1.3	0.3	1.3	1.6	1.6	1.3	0.3	1.3	1.4	1.4	1.4	1.4	1.4	1.0	1.0	1.3	-0.2	1.3	1.4	1.4	1.4	1.4	0.5
CC	1.6	1.6	1.3	0.9	1.3	1.6	1.6	1.3	0.9	1.3	1.4	1.4	1.4	1.4	1.4	1.6	1.6	1.3	-0.2	1.3	1.4	1.4	1.4	1.4	0.5
CG	1.6	1.6	1.3	0.3	1.3	1.6	1.6	1.3	0.3	1.3	1.4	1.4	1.4	1.4	1.4	1.0	1.0	1.3	-0.2	1.3	1.4	1.4	1.4	1.4	0.5
CU	1.6	1.6	1.3	0.9	1.3	1.6	1.6	1.3	0.9	1.3	1.4	1.4	1.4	1.4	1.4	1.6	1.6	1.3	-0.2	1.3	1.4	1.4	1.4	1.4	0.5
GM	0.2	0.2	0.0	-1.0	0.0	0.2	0.2	0.0	-1.0	0.0	0.1	0.1	0.6	0.1	0.6	-0.3	-0.3	0.0	-0.2	0.0	0.1	0.1	0.6	0.1	-0.9
GA	0.2	0.2	0.0	-1.0	0.0	0.2	0.2	0.0	-1.0	0.0	0.1	0.1	0.6	0.1	0.6	-0.3	-0.3	0.0	-0.2	0.0	0.1	0.1	0.6	0.1	-0.9
GC	1.6	1.6	1.3	0.3	1.3	1.6	1.6	1.3	0.3	1.3	1.4	1.4	1.4	1.4	1.4	1.0	1.0	1.3	-0.2	1.3	1.4	1.4	1.4	1.4	0.5
GG	0.3	0.3	0.0	0.3	0.0	0.3	0.3	0.0	0.3	0.0	0.1	0.1	0.1	0.1	0.1	1.0	1.0	0.0	1.1	0.0	0.1	0.1	0.1	0.1	0.5
GU	1.6	1.6	1.3	0.3	1.3	1.6	1.6	1.3	0.3	1.3	1.4	1.4	1.4	1.4	1.4	1.0	1.0	1.3	-0.2	1.3	1.4	1.4	1.4	1.4	0.5
UM	1.6	1.6	1.3	0.3	1.3	1.6	1.6	1.3	0.3	1.3	1.4	1.4	1.4	1.4	1.4	1.0	1.0	1.3	-0.2	1.3	1.4	1.4	1.4	1.4	0.5
UA	1.6	1.6	1.3	0.3	1.3	1.6	1.6	1.3	0.3	1.3	1.4	1.4	1.4	1.4	1.4	1.0	1.0	1.3	-0.2	1.3	1.4	1.4	1.4	1.4	0.5
UC	1.6	1.6	1.3	0.9	1.3	1.6	1.6	1.3	0.9	1.3	1.4	1.4	1.4	1.4	1.4	1.6	1.6	1.3	-0.2	1.3	1.4	1.4	1.4	1.4	0.5
UG	1.6	1.6	1.3	0.3	1.3	1.6	1.6	1.3	0.3	1.3	1.4	1.4	1.4	1.4	1.4	1.0	1.0	1.3	-0.2	1.3	1.4	1.4	1.4	1.4	0.5
UU	2.2	2.2	1.3	0.3	1.3	2.2	2.2	1.3	0.3	1.3	1.4	1.4	1.4	1.4	1.4	1.0	1.0	1.3	1.1	1.3	1.4	1.4	1.4	1.4	0.5


#							      5' ------> 3'
								U X1 Y1 G
								G X2 Y2 U
#							      3' <------ 5'
#								    Y
# ----------------------------------------------------------------------------------------------------------------------------------
	M	M	M	M	M	A	A	A	A	A	C	C	C	C	C	G	G	G	G	G	U	U	U	U	U
	M	A	C	G	U	M	A	C	G	U	M	A	C	G	U	M	A	C	G	U	M	A	C	G	U
#----------------------------------------------------------------------------------------------------------------------------------
MM	1.1	1.1	1.4	0.1	1.4	1.1	1.1	1.4	0.1	1.4	1.4	1.4	1.4	1.4	1.4	1.7	1.7	1.4	0.1	1.4	1.4	1.4	1.4	1.4	2.0
MA	1.1	1.1	1.4	0.1	1.4	1.1	1.1	1.4	0.1	1.4	1.4	1.4	1.4	1.4	1.4	1.7	1.7	1.4	0.1	1.4	1.4	1.4	1.4	1.4	2.0
MC	1.4	1.4	1.8	0.4	1.8	1.4	1.4	1.8	0.4	1.8	1.8	1.8	1.8	1.8	1.8	2.1	2.1	1.8	0.5	1.8	1.8	1.8	1.8	1.8	1.8
MG	1.7	1.7	2.1	0.7	2.1	1.7	1.7	2.1	0.7	2.1	2.1	2.1	2.7	2.1	2.7	2.4	2.4	2.1	2.1	2.1	2.1	2.1	2.7	2.1	2.1
MU	1.4	1.4	1.8	0.4	1.8	1.4	1.4	1.8	0.4	1.8	1.8	1.8	1.8	1.8	1.8	2.1	2.1	1.8	0.5	1.8	1.8	1.8	1.8	1.8	1.8
AM	1.1	1.1	1.4	0.1	1.4	1.1	1.1	1.4	0.1	1.4	1.4	1.4	1.4	1.4	1.4	1.7	1.7	1.4	0.1	1.4	1.4	1.4	1.4	1.4	2.0
AA	1.1	1.1	1.4	0.1	1.4	1.1	1.1	1.4	0.1	1.4	1.4	1.4	1.4	1.4	1.4	1.7	1.7	1.4	0.1	1.4	1.4	1.4	1.4	1.4	2.0
AC	1.4	1.4	1.8	0.4	1.8	1.4	1.4	1.8	0.4	1.8	1.8	1.8	1.8	1.8	1.8	2.1	2.1	1.8	0.5	1.8	1.8	1.8	1.8	1.8	1.8
AG	1.7	1.7	2.1	0.7	2.1	1.7	1.7	2.1	0.7	2.1	2.1	2.1	2.7	2.1	2.7	2.4	2.4	2.1	2.1	2.1	2.1	2.1	2.7	2.1	2.1
AU	1.4	1.4	1.8	0.4	1.8	1.4	1.4	1.8	0.4	1.8	1.8	1.8	1.8	1.8	1.8	2.1	2.1	1.8	0.5	1.8	1.8	1.8	1.8	1.8	1.8
CM	1.4	1.4	1.8	0.4	1.8	1.4	1.4	1.8	0.4	1.8	1.8	1.8	1.8	1.8	1.8	2.1	2.1	1.8	0.5	1.8	1.8	1.8	1.8	1.8	1.8
CA	1.4	1.4	1.8	0.4	1.8	1.4	1.4	1.8	0.4	1.8	1.8	1.8	1.8	1.8	1.8	2.1	2.1	1.8	0.5	1.8	1.8	1.8	1.8	1.8	1.8
CC	1.4	1.4	1.8	1.0	1.8	1.4	1.4	1.8	1.0	1.8	1.8	1.8	1.8	1.8	1.8	2.7	2.7	1.8	0.5	1.8	1.8	1.8	1.8	1.8	1.8
CG	1.4	1.4	1.8	0.4	1.8	1.4	1.4	1.8	0.4	1.8	1.8	1.8	1.8	1.8	1.8	2.1	2.1	1.8	0.5	1.8	1.8	1.8	1.8	1.8	1.8
CU	1.4	1.4	1.8	1.0	1.8	1.4	1.4	1.8	1.0	1.8	1.8	1.8	1.8	1.8	1.8	2.7	2.7	1.8	0.5	1.8	1.8	1.8	1.8	1.8	1.8
GM	0.1	0.1	0.4	-0.9	0.4	0.1	0.1	0.4	-0.9	0.4	0.4	0.4	1.0	0.4	1.0	0.7	0.7	0.4	0.4	0.4	0.4	0.4	1.0	0.4	0.4
GA	0.1	0.1	0.4	-0.9	0.4	0.1	0.1	0.4	-0.9	0.4	0.4	0.4	1.0	0.4	1.0	0.7	0.7	0.4	0.4	0.4	0.4	0.4	1.0	0.4	0.4
GC	1.4	1.4	1.8	0.4	1.8	1.4	1.4	1.8	0.4	1.8	1.8	1.8	1.8	1.8	1.8	2.1	2.1	1.8	0.5	1.8	1.8	1.8	1.8	1.8	1.8
GG	0.1	0.1	0.5	0.4	0.5	0.1	0.1	0.5	0.4	0.5	0.5	0.5	0.5	0.5	0.5	2.1	2.1	0.5	1.8	0.5	0.5	0.5	0.5	0.5	1.8
GU	1.4	1.4	1.8	0.4	1.8	1.4	1.4	1.8	0.4	1.8	1.8	1.8	1.8	1.8	1.8	2.1	2.1	1.8	0.5	1.8	1.8	1.8	1.8	1.8	1.8
UM	1.4	1.4	1.8	0.4	1.8	1.4	1.4	1.8	0.4	1.8	1.8	1.8	1.8	1.8	1.8	2.1	2.1	1.8	0.5	1.8	1.8	1.8	1.8	1.8	1.8
UA	1.4	1.4	1.8	0.4	1.8	1.4	1.4	1.8	0.4	1.8	1.8	1.8	1.8	1.8	1.8	2.1	2.1	1.8	0.5	1.8	1.8	1.8	1.8	1.8	1.8
UC	1.4	1.4	1.8	1.0	1.8	1.4	1.4	1.8	1.0	1.8	1.8	1.8	1.8	1.8	1.8	2.7	2.7	1.8	0.5	1.8	1.8	1.8	1.8	1.8	1.8
UG	1.4	1.4	1.8	0.4	1.8	1.4	1.4	1.8	0.4	1.8	1.8	1.8	1.8	1.8	1.8	2.1	2.1	1.8	0.5	1.8	1.8	1.8	1.8	1.8	1.8
UU	2.0	2.0	1.8	0.4	1.8	2.0	2.0	1.8	0.4	1.8	1.8	1.8	1.8	1.8	1.8	2.1	2.1	1.8	1.8	1.8	1.8	1.8	1.8	1.8	1.8


#							      5' ------> 3'
								U X1 Y1 U
								G X2 Y2 G
#							      3' <------ 5'
#								    Y
# ----------------------------------------------------------------------------------------------------------------------------------
	M	M	M	M	M	A	A	A	A	A	C	C	C	C	C	G	G	G	G	G	U	U	U	U	U
	M	A	C	G	U	M	A	C	G	U	M	A	C	G	U	M	A	C	G	U	M	A	C	G	U
#----------------------------------------------------------------------------------------------------------------------------------
MM	2.6	2.6	1.7	0.9	1.7	2.6	2.6	1.7	0.9	1.7	1.7	1.7	1.7	1.7	1.7	2.6	2.6	1.7	0.4	1.7	1.7	1.7	1.7	1.7	2.3
MA	2.6	2.6	1.7	0.9	1.7	2.6	2.6	1.7	0.9	1.7	1.7	1.7	1.7	1.7	1.7	2.6	2.6	1.7	0.4	1.7	1.7	1.7	1.7	1.7	2.3
MC	2.4	2.4	2.1	1.3	2.1	2.4	2.4	2.1	1.3	2.1	2.1	2.1	2.1	2.1	2.1	1.7	1.7	2.1	0.8	2.1	2.1	2.1	2.1	2.1	2.1
MG	2.7	2.7	2.4	1.6	2.4	2.7	2.7	2.4	1.6	2.4	2.4	2.4	3.0	2.4	3.0	2.0	2.0	2.4	2.4	2.4	2.4	2.4	3.0	2.4	2.4
MU	2.4	2.4	2.1	1.3	2.1	2.4	2.4	2.1	1.3	2.1	2.1	2.1	2.1	2.1	2.1	1.7	1.7	2.1	0.8	2.1	2.1	2.1	2.1	2.1	2.1
AM	2.6	2.6	1.7	0.9	1.7	2.6	2.6	1.7	0.9	1.7	1.7	1.7	1.7	1.7	1.7	2.6	2.6	1.7	0.4	1.7	1.7	1.7	1.7	1.7	2.3
AA	2.6	2.6	1.7	0.9	1.7	2.6	2.6	1.7	0.9	1.7	1.7	1.7	1.7	1.7	1.7	2.6	2.6	1.7	0.4	1.7	1.7	1.7	1.7	1.7	2.3
AC	2.4	2.4	2.1	1.3	2.1	2.4	2.4	2.1	1.3	2.1	2.1	2.1	2.1	2.1	2.1	1.7	1.7	2.1	0.8	2.1	2.1	2.1	2.1	2.1	2.1
AG	2.7	2.7	2.4	1.6	2.4	2.7	2.7	2.4	1.6	2.4	2.4	2.4	3.0	2.4	3.0	2.0	2.0	2.4	2.4	2.4	2.4	2.4	3.0	2.4	2.4
AU	2.4	2.4	2.1	1.3	2.1	2.4	2.4	2.1	1.3	2.1	2.1	2.1	2.1	2.1	2.1	1.7	1.7	2.1	0.8	2.1	2.1	2.1	2.1	2.1	2.1
CM	2.4	2.4	2.1	1.3	2.1	2.4	2.4	2.1	1.3	2.1	2.1	2.1	2.1	2.1	2.1	1.7	1.7	2.1	0.8	2.1	2.1	2.1	2.1	2.1	2.1
CA	2.4	2.4	2.1	1.3	2.1	2.4	2.4	2.1	1.3	2.1	2.1	2.1	2.1	2.1	2.1	1.7	1.7	2.1	0.8	2.1	2.1	2.1	2.1	2.1	2.1
CC	2.4	2.4	2.1	1.9	2.1	2.4	2.4	2.1	1.9	2.1	2.1	2.1	2.1	2.1	2.1	2.3	2.3	2.1	0.8	2.1	2.1	2.1	2.1	2.1	2.1
CG	2.4	2.4	2.1	1.3	2.1	2.4	2.4	2.1	1.3	2.1	2.1	2.1	2.1	2.1	2.1	1.7	1.7	2.1	0.8	2.1	2.1	2.1	2.1	2.1	2.1
CU	2.4	2.4	2.1	1.9	2.1	2.4	2.4	2.1	1.9	2.1	2.1	2.1	2.1	2.1	2.1	2.3	2.3	2.1	0.8	2.1	2.1	2.1	2.1	2.1	2.1
GM	1.2	1.2	0.7	-0.8	0.7	1.2	1.2	0.7	-0.8	0.7	0.7	0.7	1.3	0.7	1.3	0.3	0.3	0.7	0.7	0.7	0.7	0.7	1.3	0.7	0.7
GA	1.2	1.2	0.7	-0.8	0.7	1.2	1.2	0.7	-0.8	0.7	0.7	0.7	1.3	0.7	1.3	0.3	0.3	0.7	0.7	0.7	0.7	0.7	1.3	0.7	0.7
GC	2.4	2.4	2.1	1.3	2.1	2.4	2.4	2.1	1.3	2.1	2.1	2.1	2.1	2.1	2.1	1.7	1.7	2.1	0.8	2.1	2.1	2.1	2.1	2.1	2.1
GG	1.1	1.1	0.8	1.3	0.8	1.1	1.1	0.8	1.3	0.8	0.8	0.8	0.8	0.8	0.8	1.7	1.7	0.8	2.1	0.8	0.8	0.8	0.8	0.8	2.1
GU	2.4	2.4	2.1	1.3	2.1	2.4	2.4	2.1	1.3	2.1	2.1	2.1	2.1	2.1	2.1	1.7	1.7	2.1	0.8	2.1	2.1	2.1	2.1	2.1	2.1
UM	2.4	2.4	2.1	1.3	2.1	2.4	2.4	2.1	1.3	2.1	2.1	2.1	2.1	2.1	2.1	1.7	1.7	2.1	0.8	2.1	2.1	2.1	2.1	2.1	2.1
UA	2.4	2.4	2.1	1.3	2.1	2.4	2.4	2.1	1.3	2.1	2.1	2.1	2.1	2.1	2.1	1.7	1.7	2.1	0.8	2.1	2.1	2.1	2.1	2.1	2.1
UC	2.4	2.4	2.1	1.9	2.1	2.4	2.4	2.1	1.9	2.1	2.1	2.1	2.1	2.1	2.1	2.3	2.3	2.1	0.8	2.1	2.1	2.1	2.1	2.1	2.1
UG	2.4	2.4	2.1	1.3	2.1	2.4	2.4	2.1	1.3	2.1	2.1	2.1	2.1	2.1	2.1	1.7	1.7	2.1	0.8	2.1	2.1	2.1	2.1	2.1	2.1
UU	3.0	3.0	2.1	1.3	2.1	3.0	3.0	2.1	1.3	2.1	2.1	2.1	2.1	2.1	2.1	1.7	1.7	2.1	2.1	2.1	2.1	2.1	2.1	2.1	2.1
