# Supplementary material for: Secondary structure prediction for RNA sequences including N6-methyladenosine
Source: Nat Commun. 2022 Mar 11;13:1271. doi: 10.1038/s41467-022-28817-4 (PMC8917230; doi:10.1038/s41467-022-28817-4)
Supplement: Supplementary file 6 — Supplementary Software 2 [file 41467_2022_28817_MOESM6_ESM.zip › m6A_data_tables/m6A.miscloop.dg]

# Miscellaneous free energy rules
# -------------------------------

# Extrapolation for large loops based on polymer theory
# internal, bulge or hairpin loops > 30: dS(T)=dS(30)+param*ln(n/30)
# --> 
1.079

# asymmetric internal loops: the ninio equation
# the maximum correction
# --> 
3.0

# the f(m) array (see Ninio for details)
# -->
 .6  .6  .6  .6

# multibranched loops
#   offset,  per nuc penalty,  helix penalty
# --> 
    9.3          -.0                 -0.6

# efn2 multibranched loops
#    offset,  per nuc penalty,  helix penalty
# -->
     9.3         0.0              -0.6

# multiloop asym
# -->
0.9

# multiloop strain
# --> 
3.1

# terminal AU penalty
# --> 
 0.5
 
# terminal AU penalty applies to GU pairs (true=yes/false=no)
# -->
false

# bonus for GGG hairpin
# --> 
-2.2

# c hairpin slope
# --> 
0.3

# c hairpin intercept
# --> 
1.6

# c hairpin of 3
# --> 
1.5

# Intermolecular initiation free energy
# --> 
4.1

# Bonus for Single C bulges adjacent to C
# -->
-0.9
