# Supplementary material for: Secondary structure prediction for RNA sequences including N6-methyladenosine
Source: Nat Commun. 2022 Mar 11;13:1271. doi: 10.1038/s41467-022-28817-4 (PMC8917230; doi:10.1038/s41467-022-28817-4)
Supplement: Supplementary file 6 — Supplementary Software 2 [file 41467_2022_28817_MOESM6_ESM.zip › m6A_data_tables/m6A.tloop.dg]

# Seq    Energy
# -------------
CUACGG	2.8
CUCCGG	2.7
CUUCGG	3.7
CUUUGG  3.7
CCAAGG	3.3
CCCAGG	3.4
CCGAGG	3.5
CCUAGG	3.7
CCACGG	3.7
CCGCGG	3.6
CCUCGG	2.5
CUAAGG	3.6
CUCAGG	3.7
CUUAGG	3.5
CUGCGG	2.8
CAACGG	5.5
 
