# Supplementary material for: Secondary structure prediction for RNA sequences including N6-methyladenosine
Source: Nat Commun. 2022 Mar 11;13:1271. doi: 10.1038/s41467-022-28817-4 (PMC8917230; doi:10.1038/s41467-022-28817-4)
Supplement: Supplementary file 6 — Supplementary Software 2 [file 41467_2022_28817_MOESM6_ESM.zip › m6A_data_tables/README.txt]

These are m6A nearest neighbor parameters determined as reported by:
"Secondary Structure Prediction for RNA Sequences Including N6-methyladenosine"
Elzbieta Kierzek,Xiaoju Zhang, Richard M. Watson, Scott D. Kennedy, Ryszard Kierzek, and David H. Mathews

These parameter tables are for use with RNAstructure, but are designed to be readable.  A more extensive description is available as part of the RNAstructure online help at: https://rna.urmc.rochester.edu/Overview/Parameters.html .


The files contain:
m6A.specification.dat indicates the alphabet and pairs.  Note that M is used for m6A throughout.

m6A.coaxial.dg are parameters for flush coaxial stacking where two helix ends stack without an intervening mismatch.

m6A.coaxstack.dg are parameters for coaxial stacking of helices with an intervening mismatch. This is for the stack where the backbone is not continuous.

m6A.dangle.dg are parameters for dangling ends on pairs.

m6A.hexaloop.dg are parameters for hairpin loops of 6 unpaired nucleotides that have stabilities not well modeled by the parameters.

m6A.int11.dg are parameters for 1×1 internal loops.

m6A.int21.dg are parameters for 2×1 internal loops.

m6A.int22.dg are parameters for 2×2 internal loops.

m6A.loop.dg are parameters for loop initiations.

m6A.misloop.dg are parameters that do not fit into other tables.

m6A.stack.dg are parameters for helical stacking.

m6A.tloop.dg are parameters for hairpin loops of 4 unpaired nucleotides that have stabilities not well modeled by the parameters.

m6A.triloop.dg are parameters for hairpin loops of 3 unpaired nucleotides that have stabilities not well modeled by the parameters.

m6A.tstack.dg are parameters for terminal mismatches in exterior loops.

m6A.tstackcoax.dg are parameters for coaxial stacking of helices with an intervening mismatch. This is for the stack where the backbone is continuous.

m6A.tstackh.dg are parameters for first mismtaches in hairpin loops.

m6A.tstacki.dg are parameters for the mismatches in internal loops.

m6A.tstacki23.dg are parameters for the mismatches in 2×3 internal loops.

m6A.tstackm.dg are parameters for the mismatches in multibranch loops.

Note that for some tables (int11, int21, int22, tstackh, tstacki, and tstack23), the AU helix end penalty is included, i.e. it has been added to the value in the table for each AU helix end.
